# Supplementary material for: Transcriptome profiling based on Illumina- and SMRT-based RNA-seq reveals circadian regulation of key pathways in flower bud development in walnut
Source: PLoS One. 2021 Nov 18;16(11):e0260017. doi: 10.1371/journal.pone.0260017 (PMC8601540; doi:10.1371/journal.pone.0260017)
Supplement: S1 Table — (XLSX) [file pone.0260017.s001.xlsx]

## Sheet: Table S1
Table S1. Primer sequences used for quantitative real-time polymerase chain reaction expression analysis.
Gene_ID	Primer_name	Sequence (5’-3’)
WALNUT_00018494-RA	Juglans-LOC108986473-F	CTCTTTCGTGGTATCCGATGC
	Juglans-LOC108986473-R	TCGCCTTGAAATGCAACACC
WALNUT_00021104-RA	Juglans-LOC109010258-F	CTGTTGTTCTTGCTCCGTTC
	Juglans-LOC109010258-R	GTAATTCAACATTCCGCCCTT
WALNUT_00014467-RA	Juglans-LOC108992288-F	ATACTGAAAAGGAGAGCCCAT
	Juglans-LOC108992288-R	CAAGATAGTCAGCAGCACCT
WALNUT_00006554-RA	Juglans-LOC108981497-F	CGACAGTATTCTTGCCAGT
	Juglans-LOC108981497-R	GGCTCATACAACAAGTCTCCA
WALNUT_00012557-RA	Juglans-LOC109011385-F	CATATCCTTAGTCTGTCCGAG
	Juglans-LOC109011385-R	ACTGCTTCTTTCTGTATCACC
WALNUT_00021264-RA	Juglans-LOC108988289-F	TCGAGAGTTCACATCCACCA
	Juglans-LOC108988289-R	AATGAGCAACGGGTATAACGA
