# Supplementary material for: Transcriptome profiling based on Illumina- and SMRT-based RNA-seq reveals circadian regulation of key pathways in flower bud development in walnut
Source: PLoS One. 2021 Nov 18;16(11):e0260017. doi: 10.1371/journal.pone.0260017 (PMC8601540; doi:10.1371/journal.pone.0260017)
Supplement: S2 Table — (XLSX) [file pone.0260017.s002.xlsx]

## Sheet: Table S2
Table S2. Statistics of full-length sequencing data based on PacBio.
cDNA size	SMRT Cells	Polymerase Reads	Post-Filter Polymerase Reads	Post-Filter Total Number of Subread Bases	Post-Filter Number of Subread	Post-Filter Subreads N50	Post-Filter Mean Subread length	Reads of Insert	Number of full-length reads
1-2K	4	601168	475139	12697374006	6432397	1946	1973	358092	137097
2-3K	2	300584	251877	6625566608	2208315	3014	3000	157380	58884
3-6K	2	300584	240838	4483580951	1069879	4308	4190	101068	44277
Total	8	1202336	967854	23806521565	9710591			616540	240258
