# Supplementary material for: Transcriptome profiling based on Illumina- and SMRT-based RNA-seq reveals circadian regulation of key pathways in flower bud development in walnut
Source: PLoS One. 2021 Nov 18;16(11):e0260017. doi: 10.1371/journal.pone.0260017 (PMC8601540; doi:10.1371/journal.pone.0260017)
Supplement: S3 Table — (XLSX) [file pone.0260017.s003.xlsx]

## Sheet: Table S3
Table S3.Statistics of inserted reads for full-length sequencing based on PacBio.
Size	Number of consensus isoforms	Average consensus isoforms read length	Number of polished high-quality isoforms	Number of polished low-quality isoforms	Percent of polished high-quality isoforms(%)
0to1kb	5161	908	4922	239	0.9537
1to2kb	55895	1422	51081	4814	0.9139
2to3kb	31545	2406	25927	5618	0.8219
3to6kb	26541	3516	13828	12713	0.521
above6kb	1997	9307	8	1989	0.004
All	121139	2245	95766	25373	0.7905
