# Supplementary material for: Transcriptome profiling based on Illumina- and SMRT-based RNA-seq reveals circadian regulation of key pathways in flower bud development in walnut
Source: PLoS One. 2021 Nov 18;16(11):e0260017. doi: 10.1371/journal.pone.0260017 (PMC8601540; doi:10.1371/journal.pone.0260017)
Supplement: S4 Table — (XLSX) [file pone.0260017.s004.xlsx]

## Sheet: Table S4
Table S4. Filtration of non-redundant transcripts sequenced by full-length sequencing based on PacBio.
Final_Transcript	Final_Gene
PB.1.1	PB.1
PB.2.1	WALNUT_00020579
PB.3.1	PB.3
PB.4.1	PB.4
PB.5.1	WALNUT_00020580
PB.6.1	PB.6
PB.7.1	WALNUT_00020581
PB.7.2	WALNUT_00020581
PB.8.1	PB.8
PB.9.1	WALNUT_00020584
PB.10.1	WALNUT_00020585
PB.11.1	PB.11
PB.12.1	WALNUT_00020587
PB.12.2	WALNUT_00020587
PB.13.1	PB.13
PB.14.1	WALNUT_00020591
PB.15.1	WALNUT_00020589
PB.15.2	PB.15
PB.16.1	PB.16
PB.16.2	PB.16
PB.17.1	PB.17
PB.18.1	WALNUT_00020593
PB.18.2	WALNUT_00020593
PB.19.1	WALNUT_00020592
PB.20.1	PB.20
PB.20.2	PB.20
PB.21.1	WALNUT_00020597
PB.21.2	PB.21
PB.21.3	WALNUT_00020597
PB.21.5	WALNUT_00020596
PB.22.1	WALNUT_00020599
PB.23.1	WALNUT_00020600
PB.24.1	PB.24
PB.24.2	PB.24
PB.24.3	PB.24
PB.25.1	WALNUT_00020602
PB.25.2	PB.25
PB.26.1	WALNUT_00020603
PB.26.2	WALNUT_00020604
PB.27.1	WALNUT_00026484
PB.27.2	WALNUT_00026484
PB.27.3	WALNUT_00026484
PB.27.4	WALNUT_00026484
PB.27.5	WALNUT_00026484
PB.27.6	WALNUT_00026484
PB.27.7	WALNUT_00026484
PB.27.8	WALNUT_00026484
PB.27.9	WALNUT_00026484
PB.27.10	WALNUT_00026484
PB.27.11	WALNUT_00026484
PB.27.12	WALNUT_00026484
PB.27.13	WALNUT_00026484
PB.28.1	WALNUT_00030026
PB.29.1	WALNUT_00030027
PB.29.2	WALNUT_00030027
PB.29.3	WALNUT_00030027
PB.29.4	WALNUT_00030027
PB.29.5	WALNUT_00030027
PB.29.6	WALNUT_00030027
PB.29.7	WALNUT_00030027
PB.30.1	WALNUT_00030058
PB.30.2	WALNUT_00030058
PB.31.1	WALNUT_00030059
PB.31.2	WALNUT_00030059
PB.31.3	WALNUT_00030059
PB.32.1	WALNUT_00030060
PB.33.1	PB.33
PB.34.1	PB.34
PB.35.1	WALNUT_00030098
PB.35.2	WALNUT_00030098
PB.36.1	WALNUT_00030099
PB.37.1	WALNUT_00031211
PB.38.1	PB.38
PB.38.2	PB.38
PB.39.1	WALNUT_00030631
PB.39.2	WALNUT_00030631
PB.39.3	WALNUT_00030631
PB.39.4	WALNUT_00030631
PB.39.5	WALNUT_00030631
PB.40.1	WALNUT_00031068
PB.41.1	WALNUT_00030660
PB.41.2	WALNUT_00030660
PB.41.3	WALNUT_00030660
PB.41.4	WALNUT_00030660
PB.42.1	WALNUT_00030748
PB.42.2	WALNUT_00030748
PB.42.3	WALNUT_00030748
PB.43.1	WALNUT_00030817
PB.43.2	WALNUT_00030817
PB.43.3	WALNUT_00030817
PB.43.4	WALNUT_00030817
PB.43.5	WALNUT_00030817
PB.43.6	WALNUT_00030817
PB.44.1	WALNUT_00031000
PB.45.1	WALNUT_00031302
PB.46.1	WALNUT_00031509
PB.46.2	WALNUT_00031509
PB.46.3	WALNUT_00031509
PB.47.1	WALNUT_00031158
PB.48.1	WALNUT_00030841
PB.48.2	WALNUT_00030841
PB.48.3	WALNUT_00030841
PB.48.4	WALNUT_00030841
PB.49.1	WALNUT_00030842
PB.49.2	WALNUT_00030842
PB.49.3	WALNUT_00030842
PB.49.4	WALNUT_00030842
PB.49.5	WALNUT_00030842
PB.50.1	PB.50
PB.51.1	WALNUT_00031306
PB.51.2	WALNUT_00031306
PB.51.3	WALNUT_00031306
PB.52.1	WALNUT_00031307
PB.52.2	WALNUT_00031307
PB.53.1	WALNUT_00030949
PB.53.2	WALNUT_00030949
PB.53.3	WALNUT_00030949
PB.54.1	WALNUT_00031531
PB.55.1	PB.55
PB.56.1	WALNUT_00031600
PB.56.2	WALNUT_00031600
PB.56.3	WALNUT_00031600
PB.57.1	WALNUT_00031524
PB.58.1	WALNUT_00031226
PB.59.1	PB.59
PB.60.1	WALNUT_00031227
PB.61.1	WALNUT_00031141
PB.62.1	WALNUT_00031633
PB.62.2	WALNUT_00031633
PB.62.3	WALNUT_00031633
PB.63.1	WALNUT_00031736
PB.64.1	PB.64
PB.65.1	WALNUT_00031674
PB.65.2	WALNUT_00031674
PB.66.1	WALNUT_00031675
PB.66.2	WALNUT_00031675
PB.67.1	PB.67
PB.68.1	PB.68
PB.69.4	WALNUT_00032105
PB.69.2	WALNUT_00032105
PB.69.3	WALNUT_00032105
PB.69.5	WALNUT_00032105
PB.70.1	WALNUT_00030615
PB.71.1	WALNUT_00032028
PB.71.2	WALNUT_00032028
PB.72.1	WALNUT_00030975
PB.73.1	PB.73
PB.74.1	WALNUT_00031097
PB.74.2	WALNUT_00031097
PB.74.3	WALNUT_00031097
PB.75.1	WALNUT_00031854
PB.75.2	WALNUT_00031854
PB.75.3	WALNUT_00031854
PB.76.1	PB.76
PB.77.1	WALNUT_00030788
PB.77.2	WALNUT_00030788
PB.77.3	WALNUT_00030788
PB.78.1	WALNUT_00031482
PB.78.2	WALNUT_00031482
PB.78.3	WALNUT_00031482
PB.79.1	WALNUT_00032197
PB.80.1	WALNUT_00032086
PB.81.1	WALNUT_00031381
PB.81.2	WALNUT_00031381
PB.81.3	WALNUT_00031381
PB.82.1	WALNUT_00031858
PB.83.1	PB.83
PB.84.1	WALNUT_00031607
PB.84.2	WALNUT_00031607
PB.85.1	WALNUT_00031310
PB.85.2	WALNUT_00031310
PB.86.1	WALNUT_00030760
PB.86.2	WALNUT_00030760
PB.87.1	WALNUT_00030761
PB.87.2	WALNUT_00030761
PB.88.1	WALNUT_00031449
PB.88.2	WALNUT_00031449
PB.88.3	WALNUT_00031449
PB.88.4	WALNUT_00031449
PB.88.5	WALNUT_00031449
PB.89.3	WALNUT_00031621
PB.89.5	WALNUT_00031621
PB.90.1	PB.90
PB.91.1	WALNUT_00032027
PB.91.2	WALNUT_00032027
PB.92.1	WALNUT_00032359
PB.93.1	WALNUT_00031548
PB.93.2	WALNUT_00031548
PB.94.3	WALNUT_00031606
PB.94.2	WALNUT_00031606
PB.95.1	WALNUT_00031637
PB.96.1	WALNUT_00031932
PB.97.1	PB.97
PB.97.2	PB.97
PB.98.1	WALNUT_00031733
PB.99.2	WALNUT_00031835
PB.100.1	WALNUT_00031857
PB.101.1	WALNUT_00032396
PB.102.1	WALNUT_00031239
PB.102.2	WALNUT_00031239
PB.102.3	WALNUT_00031239
PB.103.1	WALNUT_00030955
PB.103.2	WALNUT_00030955
PB.104.1	WALNUT_00032098
PB.105.1	WALNUT_00032467
PB.105.2	WALNUT_00032467
PB.106.1	WALNUT_00031795
PB.107.1	WALNUT_00031418
PB.107.2	WALNUT_00031418
PB.107.3	WALNUT_00031418
PB.108.1	PB.108
PB.109.1	PB.109
PB.110.1	WALNUT_00032423
PB.111.1	WALNUT_00032177
PB.111.2	WALNUT_00032177
PB.111.3	WALNUT_00032177
PB.112.1	WALNUT_00032210
PB.112.2	WALNUT_00032210
PB.112.3	WALNUT_00032210
PB.112.4	WALNUT_00032210
PB.112.5	WALNUT_00032210
PB.113.1	WALNUT_00032386
PB.114.1	WALNUT_00032263
PB.115.1	PB.115
PB.115.2	PB.115
PB.115.3	PB.115
PB.115.4	PB.115
PB.116.1	WALNUT_00032222
PB.117.1	PB.117
PB.118.1	PB.118
PB.119.1	PB.119
PB.120.1	WALNUT_00031998
PB.121.1	WALNUT_00031919
PB.121.2	WALNUT_00031919
PB.122.1	PB.122
PB.123.1	PB.123
PB.123.2	PB.123
PB.124.1	PB.124
PB.124.2	PB.124
PB.124.3	PB.124
PB.125.1	PB.125
PB.126.1	PB.126
PB.127.1	WALNUT_00031933
PB.128.1	PB.128
PB.129.1	PB.129
PB.130.1	PB.130
PB.130.2	PB.130
PB.130.3	PB.130
PB.130.4	PB.130
PB.130.5	PB.130
PB.130.6	PB.130
PB.130.7	PB.130
PB.131.1	PB.131
PB.132.1	WALNUT_00032167
PB.133.1	PB.133
PB.134.1	PB.134
PB.135.1	WALNUT_00032419
PB.136.1	PB.136
PB.137.1	PB.137
PB.138.1	WALNUT_00032270
PB.139.1	PB.139
PB.139.2	PB.139
PB.139.3	PB.139
PB.139.4	PB.139
PB.139.5	PB.139
PB.140.1	PB.140
PB.141.1	PB.141
PB.142.1	WALNUT_00032258
PB.143.1	PB.143
PB.144.1	WALNUT_00032428
PB.145.1	PB.145
PB.146.1	PB.146
PB.147.1	PB.147
PB.147.2	PB.147
PB.147.3	PB.147
PB.148.1	PB.148
PB.149.1	PB.149
PB.149.2	PB.149
PB.150.1	PB.150
PB.151.1	PB.151
PB.151.2	PB.151
PB.151.3	PB.151
PB.152.1	PB.152
PB.152.2	PB.152
PB.153.1	WALNUT_00031687
PB.154.1	WALNUT_00031845
PB.155.1	WALNUT_00031341
PB.155.2	WALNUT_00031341
PB.155.3	WALNUT_00031341
PB.156.1	WALNUT_00030466
PB.156.2	WALNUT_00030466
PB.157.1	WALNUT_00030827
PB.157.2	WALNUT_00030827
PB.157.3	WALNUT_00030827
PB.157.4	WALNUT_00030827
PB.158.1	PB.158
PB.159.1	WALNUT_00031730
PB.160.1	WALNUT_00032388
PB.161.1	WALNUT_00032174
PB.162.1	PB.162
PB.163.1	PB.163
PB.164.1	PB.164
PB.165.1	PB.165
PB.166.1	WALNUT_00032411
PB.166.2	WALNUT_00032411
PB.167.1	PB.167
PB.167.2	PB.167
PB.168.1	WALNUT_00027533
PB.169.1	WALNUT_00030455
PB.169.2	WALNUT_00030455
PB.169.3	WALNUT_00030455
PB.169.4	WALNUT_00030455
PB.169.5	WALNUT_00030455
PB.169.6	WALNUT_00030455
PB.169.7	WALNUT_00030455
PB.169.8	WALNUT_00030455
PB.170.1	WALNUT_00030455
PB.170.2	WALNUT_00030455
PB.170.3	WALNUT_00030455
PB.171.1	PB.171
PB.172.1	WALNUT_00029947
PB.173.1	WALNUT_00031142
PB.174.1	WALNUT_00031143
PB.175.1	WALNUT_00027917
PB.176.1	WALNUT_00029080
PB.177.1	WALNUT_00030967
PB.177.2	WALNUT_00030967
PB.177.3	WALNUT_00030967
PB.177.4	WALNUT_00030967
PB.178.1	WALNUT_00031710
PB.179.1	PB.179
PB.180.1	WALNUT_00031676
PB.181.1	WALNUT_00031645
PB.182.1	WALNUT_00030783
PB.183.1	WALNUT_00031278
PB.184.1	PB.184
PB.184.2	PB.184
PB.184.3	PB.184
PB.185.1	WALNUT_00031784
PB.186.1	WALNUT_00028516
PB.187.1	WALNUT_00030274
PB.187.2	WALNUT_00030274
PB.188.1	PB.188
PB.189.1	WALNUT_00027801
PB.189.2	WALNUT_00027801
PB.190.1	PB.190
PB.191.1	WALNUT_00031200
PB.192.1	PB.192
PB.193.1	WALNUT_00032074
PB.194.1	WALNUT_00031510
PB.195.1	WALNUT_00031511
PB.196.1	PB.196
PB.197.1	PB.197
PB.198.1	WALNUT_00032241
PB.199.1	WALNUT_00029451
PB.199.2	WALNUT_00029451
PB.199.3	WALNUT_00029451
PB.200.1	WALNUT_00030034
PB.200.2	WALNUT_00030034
PB.201.1	WALNUT_00032228
PB.201.2	WALNUT_00032228
PB.202.1	WALNUT_00031807
PB.203.1	PB.203
PB.204.1	WALNUT_00030766
PB.204.2	WALNUT_00030766
PB.204.3	WALNUT_00030766
PB.205.1	WALNUT_00030054
PB.205.2	WALNUT_00030054
PB.205.3	WALNUT_00030054
PB.205.4	WALNUT_00030054
PB.205.5	WALNUT_00030054
PB.205.6	WALNUT_00030054
PB.205.7	WALNUT_00030054
PB.206.1	PB.206
PB.207.1	PB.207
PB.208.1	WALNUT_00029951
PB.208.2	WALNUT_00029951
PB.209.1	WALNUT_00030383
PB.210.1	WALNUT_00031870
PB.211.1	PB.211
PB.212.1	PB.212
PB.213.1	PB.213
PB.214.1	PB.214
PB.215.1	WALNUT_00030787
PB.215.2	WALNUT_00030787
PB.215.3	WALNUT_00030787
PB.216.1	PB.216
PB.217.1	PB.217
PB.218.1	WALNUT_00032317
PB.219.1	WALNUT_00030365
PB.220.1	WALNUT_00031557
PB.220.2	WALNUT_00031557
PB.220.3	WALNUT_00031557
PB.220.4	WALNUT_00031557
PB.221.1	WALNUT_00031111
PB.222.1	WALNUT_00032007
PB.223.1	PB.223
PB.224.1	PB.224
PB.224.2	WALNUT_00030292
PB.225.1	WALNUT_00031039
PB.225.2	WALNUT_00031039
PB.225.3	WALNUT_00031039
PB.225.4	WALNUT_00031039
PB.225.5	WALNUT_00031039
PB.226.1	WALNUT_00032230
PB.227.1	WALNUT_00031268
PB.228.1	WALNUT_00029463
PB.228.2	WALNUT_00029463
PB.228.3	WALNUT_00029463
PB.228.4	WALNUT_00029463
PB.228.5	WALNUT_00029463
PB.228.6	WALNUT_00029463
PB.229.1	PB.229
PB.230.1	PB.230
PB.231.1	WALNUT_00031121
PB.232.1	PB.232
PB.233.1	PB.233
PB.234.1	WALNUT_00028454
PB.235.1	PB.235
PB.236.1	WALNUT_00031930
PB.236.2	WALNUT_00031930
PB.237.1	WALNUT_00031576
PB.238.1	WALNUT_00031437
PB.239.1	WALNUT_00030813
PB.239.3	WALNUT_00030813
PB.240.1	PB.240
PB.241.1	PB.241
PB.242.1	PB.242
PB.243.1	PB.243
PB.243.2	PB.243
PB.244.1	WALNUT_00029842
PB.244.2	WALNUT_00029842
PB.244.3	WALNUT_00029842
PB.245.1	PB.245
PB.245.2	PB.245
PB.246.1	WALNUT_00027777
PB.247.1	WALNUT_00027778
PB.248.1	PB.248
PB.249.1	WALNUT_00032298
PB.250.1	WALNUT_00030064
PB.250.2	WALNUT_00030064
PB.251.1	WALNUT_00032407
PB.252.1	WALNUT_00030542
PB.252.2	WALNUT_00030542
PB.252.3	WALNUT_00030542
PB.253.1	WALNUT_00030543
PB.254.1	PB.254
PB.255.1	WALNUT_00031673
PB.255.2	WALNUT_00031673
PB.255.4	WALNUT_00031673
PB.256.1	WALNUT_00030473
PB.257.1	WALNUT_00032054
PB.257.2	WALNUT_00032054
PB.258.1	WALNUT_00032289
PB.258.2	WALNUT_00032289
PB.258.3	WALNUT_00032289
PB.259.1	PB.259
PB.260.1	WALNUT_00032186
PB.261.1	PB.261
PB.261.2	PB.261
PB.262.1	WALNUT_00031444
PB.263.1	WALNUT_00030840
PB.263.2	WALNUT_00030840
PB.264.1	WALNUT_00032248
PB.265.1	WALNUT_00031583
PB.266.1	PB.266
PB.267.1	WALNUT_00031811
PB.267.2	WALNUT_00031811
PB.268.2	PB.268
PB.268.3	PB.268
PB.269.1	WALNUT_00028958
PB.269.2	WALNUT_00028958
PB.269.3	WALNUT_00028958
PB.269.4	WALNUT_00028958
PB.270.1	PB.270
PB.271.1	PB.271
PB.272.1	PB.272
PB.273.1	WALNUT_00031743
PB.274.1	PB.274
PB.275.1	WALNUT_00032162
PB.276.1	WALNUT_00030932
PB.276.2	WALNUT_00030932
PB.276.3	WALNUT_00030932
PB.276.4	WALNUT_00030932
PB.277.1	WALNUT_00030743
PB.278.1	WALNUT_00031575
PB.279.1	PB.279
PB.280.1	WALNUT_00029843
PB.280.2	WALNUT_00029843
PB.281.1	WALNUT_00029843
PB.282.1	WALNUT_00029845
PB.282.2	WALNUT_00029845
PB.283.1	WALNUT_00031861
PB.284.1	PB.284
PB.285.1	PB.285
PB.286.1	WALNUT_00032153
PB.287.1	PB.287
PB.288.1	WALNUT_00030295
PB.288.2	WALNUT_00030295
PB.289.1	WALNUT_00032451
PB.290.1	WALNUT_00030994
PB.290.2	WALNUT_00030994
PB.290.3	WALNUT_00030994
PB.290.4	WALNUT_00030994
PB.290.5	WALNUT_00030994
PB.290.6	WALNUT_00030994
PB.290.7	WALNUT_00030994
PB.290.8	WALNUT_00030994
PB.290.9	WALNUT_00030994
PB.290.10	WALNUT_00030994
PB.290.11	WALNUT_00030994
PB.290.12	WALNUT_00030994
PB.290.13	WALNUT_00030994
PB.290.14	WALNUT_00030994
PB.290.15	WALNUT_00030994
PB.290.16	WALNUT_00030994
PB.291.1	WALNUT_00030995
PB.291.2	WALNUT_00030995
PB.291.3	WALNUT_00030995
PB.291.4	WALNUT_00030995
PB.291.5	WALNUT_00030995
PB.291.6	WALNUT_00030995
PB.292.1	PB.292
PB.293.1	WALNUT_00031976
PB.294.1	WALNUT_00031562
PB.295.1	WALNUT_00032240
PB.295.2	WALNUT_00032240
PB.295.3	WALNUT_00032240
PB.295.4	WALNUT_00032240
PB.295.5	WALNUT_00032240
PB.296.1	PB.296
PB.297.1	PB.297
PB.297.2	PB.297
PB.297.3	PB.297
PB.297.4	PB.297
PB.297.5	PB.297
PB.297.6	PB.297
PB.297.7	PB.297
PB.297.8	PB.297
PB.297.9	PB.297
PB.297.13	PB.297
PB.298.1	WALNUT_00032387
PB.298.2	WALNUT_00032387
PB.299.1	PB.299
PB.300.1	WALNUT_00031067
PB.300.2	WALNUT_00031067
PB.301.1	PB.301
PB.302.1	WALNUT_00031118
PB.302.2	WALNUT_00031118
PB.302.4	WALNUT_00031118
PB.302.5	WALNUT_00031118
PB.303.1	PB.303
PB.304.1	PB.304
PB.304.2	PB.304
PB.305.1	PB.305
PB.306.1	WALNUT_00030344
PB.307.1	WALNUT_00032152
PB.307.2	WALNUT_00032152
PB.308.1	PB.308
PB.309.1	PB.309
PB.310.1	WALNUT_00031106
PB.311.1	PB.311
PB.312.1	WALNUT_00031357
PB.313.1	PB.313
PB.314.1	PB.314
PB.315.1	PB.315
PB.316.1	WALNUT_00031979
PB.316.2	WALNUT_00031979
PB.316.3	WALNUT_00031979
PB.316.4	WALNUT_00031979
PB.316.5	WALNUT_00031979
PB.316.6	WALNUT_00031979
PB.316.7	WALNUT_00031979
PB.316.9	WALNUT_00031979
PB.317.1	WALNUT_00031005
PB.317.2	WALNUT_00031005
PB.317.3	WALNUT_00031005
PB.317.4	WALNUT_00031005
PB.317.5	WALNUT_00031005
PB.318.1	WALNUT_00031407
PB.319.1	WALNUT_00032439
PB.319.2	WALNUT_00032439
PB.320.1	WALNUT_00032309
PB.321.1	WALNUT_00032478
PB.322.1	PB.322
PB.323.1	WALNUT_00031704
PB.323.2	WALNUT_00031704
PB.323.3	WALNUT_00031704
PB.323.4	WALNUT_00031704
PB.323.5	WALNUT_00031704
PB.323.6	WALNUT_00031704
PB.323.7	WALNUT_00031704
PB.323.8	WALNUT_00031704
PB.323.9	WALNUT_00031704
PB.323.10	WALNUT_00031704
PB.324.1	WALNUT_00029746
PB.324.2	WALNUT_00029746
PB.324.3	WALNUT_00029746
PB.325.1	WALNUT_00029748
PB.325.2	WALNUT_00029748
PB.325.3	WALNUT_00029748
PB.325.4	WALNUT_00029748
PB.325.5	WALNUT_00029749
PB.325.6	WALNUT_00029748
PB.325.7	WALNUT_00029749
PB.326.1	PB.326
PB.327.1	WALNUT_00030521
PB.327.2	WALNUT_00030521
PB.327.3	WALNUT_00030521
PB.327.4	WALNUT_00030521
PB.327.5	WALNUT_00030521
PB.327.6	WALNUT_00030521
PB.328.1	WALNUT_00030715
PB.329.1	WALNUT_00030716
PB.330.1	PB.330
PB.331.1	PB.331
PB.331.2	PB.331
PB.332.1	PB.332
PB.333.1	WALNUT_00030590
PB.334.1	WALNUT_00030591
PB.334.2	WALNUT_00030591
PB.335.1	PB.335
PB.335.2	PB.335
PB.335.3	PB.335
PB.335.4	PB.335
PB.335.5	PB.335
PB.335.6	PB.335
PB.335.7	PB.335
PB.335.8	PB.335
PB.336.1	PB.336
PB.337.1	WALNUT_00030688
PB.338.1	PB.338
PB.338.2	PB.338
PB.339.1	PB.339
PB.340.1	WALNUT_00031377
PB.340.2	WALNUT_00031377
PB.341.1	PB.341
PB.342.1	WALNUT_00032421
PB.342.2	WALNUT_00032421
PB.343.1	PB.343
PB.344.1	WALNUT_00031163
PB.344.2	WALNUT_00031163
PB.344.3	WALNUT_00031163
PB.344.4	WALNUT_00031163
PB.344.5	WALNUT_00031163
PB.345.1	PB.345
PB.346.1	WALNUT_00032237
PB.347.1	PB.347
PB.348.1	PB.348
PB.349.1	WALNUT_00032463
PB.350.1	PB.350
PB.351.1	PB.351
PB.352.1	PB.352
PB.353.1	WALNUT_00032072
PB.353.2	WALNUT_00032072
PB.353.3	WALNUT_00032072
PB.353.4	WALNUT_00032072
PB.354.1	WALNUT_00032281
PB.355.1	PB.355
PB.356.1	WALNUT_00030002
PB.357.1	PB.357
PB.358.1	PB.358
PB.359.1	WALNUT_00032445
PB.359.2	WALNUT_00032445
PB.360.1	PB.360
PB.361.1	WALNUT_00029857
PB.361.2	WALNUT_00029857
PB.361.3	WALNUT_00029857
PB.362.1	WALNUT_00031295
PB.362.2	WALNUT_00031295
PB.362.3	WALNUT_00031295
PB.363.1	WALNUT_00031958
PB.363.2	WALNUT_00031958
PB.363.3	WALNUT_00031958
PB.363.4	WALNUT_00031958
PB.363.5	WALNUT_00031958
PB.364.1	PB.364
PB.365.1	PB.365
PB.366.1	PB.366
PB.367.1	PB.367
PB.368.1	PB.368
PB.369.1	WALNUT_00032400
PB.369.3	WALNUT_00032400
PB.369.4	WALNUT_00032400
PB.370.1	WALNUT_00023675
PB.370.2	WALNUT_00023675
PB.370.3	WALNUT_00023675
PB.370.4	WALNUT_00023675
PB.371.1	WALNUT_00023676
PB.372.1	PB.372
PB.372.2	PB.372
PB.373.1	WALNUT_00031593
PB.374.1	PB.374
PB.375.1	WALNUT_00032378
PB.375.2	WALNUT_00032378
PB.375.3	WALNUT_00032378
PB.376.1	PB.376
PB.377.1	PB.377
PB.378.1	PB.378
PB.379.1	PB.379
PB.380.1	WALNUT_00031137
PB.380.2	WALNUT_00031137
PB.380.3	WALNUT_00031137
PB.381.1	PB.381
PB.382.1	PB.382
PB.383.1	PB.383
PB.384.1	WALNUT_00031752
PB.384.2	WALNUT_00031752
PB.385.1	WALNUT_00030732
PB.386.1	WALNUT_00031526
PB.386.2	WALNUT_00031526
PB.387.1	PB.387
PB.388.1	PB.388
PB.389.1	PB.389
PB.390.1	WALNUT_00031945
PB.391.1	WALNUT_00031946
PB.392.1	PB.392
PB.393.1	PB.393
PB.394.1	WALNUT_00032475
PB.394.2	WALNUT_00032475
PB.395.1	PB.395
PB.396.1	PB.396
PB.397.1	PB.397
PB.398.1	PB.398
PB.399.1	PB.399
PB.400.1	WALNUT_00031901
PB.400.2	WALNUT_00031901
PB.400.3	WALNUT_00031901
PB.400.4	WALNUT_00031901
PB.401.1	WALNUT_00030990
PB.401.2	WALNUT_00030990
PB.401.3	WALNUT_00030990
PB.402.1	WALNUT_00030843
PB.403.1	WALNUT_00030846
PB.403.2	WALNUT_00030846
PB.404.1	WALNUT_00032497
PB.404.2	WALNUT_00032497
PB.405.1	PB.405
PB.406.1	PB.406
PB.407.1	WALNUT_00032190
PB.408.1	WALNUT_00030594
PB.408.2	WALNUT_00030593
PB.409.1	WALNUT_00031312
PB.410.1	PB.410
PB.411.1	WALNUT_00031620
PB.411.2	WALNUT_00031620
PB.412.1	WALNUT_00031489
PB.413.1	PB.413
PB.414.1	WALNUT_00032041
PB.414.2	WALNUT_00032041
PB.414.3	WALNUT_00032041
PB.414.4	WALNUT_00032041
PB.414.5	WALNUT_00032041
PB.414.6	WALNUT_00032041
PB.414.7	WALNUT_00032041
PB.415.1	PB.415
PB.416.1	WALNUT_00030170
PB.416.2	WALNUT_00030170
PB.417.1	WALNUT_00030171
PB.417.2	WALNUT_00030171
PB.417.3	WALNUT_00030171
PB.418.1	WALNUT_00028828
PB.418.2	WALNUT_00028828
PB.419.1	WALNUT_00032199
PB.420.1	WALNUT_00031964
PB.420.2	WALNUT_00031964
PB.421.1	WALNUT_00029254
PB.422.1	PB.422
PB.423.1	PB.423
PB.424.1	WALNUT_00031565
PB.424.2	WALNUT_00031565
PB.424.3	WALNUT_00031565
PB.425.1	PB.425
PB.425.2	PB.425
PB.426.1	WALNUT_00031744
PB.427.1	PB.427
PB.428.1	PB.428
PB.428.2	PB.428
PB.429.1	WALNUT_00030140
PB.430.1	PB.430
PB.431.1	PB.431
PB.432.1	PB.432
PB.433.1	PB.433
PB.433.2	PB.433
PB.434.1	PB.434
PB.435.1	PB.435
PB.436.1	WALNUT_00024233
PB.436.2	WALNUT_00024233
PB.436.3	WALNUT_00024233
PB.436.4	WALNUT_00024233
PB.436.5	WALNUT_00024233
PB.436.6	WALNUT_00024233
PB.436.7	WALNUT_00024233
PB.436.8	WALNUT_00024233
PB.436.9	WALNUT_00024233
PB.437.1	WALNUT_00024234
PB.438.1	WALNUT_00029649
PB.439.1	PB.439
PB.439.2	PB.439
PB.439.3	PB.439
PB.440.1	WALNUT_00028176
PB.440.2	WALNUT_00028176
PB.440.3	WALNUT_00028176
PB.441.1	WALNUT_00031614
PB.441.2	WALNUT_00031614
PB.441.3	WALNUT_00031614
PB.441.4	WALNUT_00031614
PB.441.5	WALNUT_00031614
PB.441.6	WALNUT_00031614
PB.441.7	WALNUT_00031614
PB.441.8	WALNUT_00031614
PB.442.1	WALNUT_00031615
PB.443.1	WALNUT_00028692
PB.443.2	WALNUT_00028692
PB.444.1	WALNUT_00029441
PB.444.2	WALNUT_00029441
PB.445.1	WALNUT_00030377
PB.446.1	WALNUT_00030379
PB.447.1	WALNUT_00029581
PB.447.2	WALNUT_00029581
PB.447.3	WALNUT_00029581
PB.447.4	WALNUT_00029581
PB.448.1	PB.448
PB.449.1	PB.449
PB.450.1	WALNUT_00030777
PB.451.1	PB.451
PB.452.1	PB.452
PB.453.1	WALNUT_00029147
PB.454.1	WALNUT_00030608
PB.455.1	WALNUT_00031680
PB.456.1	WALNUT_00031820
PB.456.2	WALNUT_00031820
PB.457.1	PB.457
PB.458.1	PB.458
PB.459.1	PB.459
PB.460.1	WALNUT_00031033
PB.461.1	PB.461
PB.462.1	WALNUT_00026174
PB.462.2	WALNUT_00026174
PB.462.3	WALNUT_00026174
PB.463.1	PB.463
PB.464.1	PB.464
PB.465.1	WALNUT_00030004
PB.465.2	WALNUT_00030004
PB.465.3	WALNUT_00030004
PB.466.1	PB.466
PB.467.1	WALNUT_00026886
PB.467.2	WALNUT_00026886
PB.468.1	WALNUT_00026886
PB.469.1	WALNUT_00030597
PB.470.1	WALNUT_00030816
PB.471.1	WALNUT_00031882
PB.472.1	WALNUT_00030566
PB.472.2	WALNUT_00030566
PB.472.3	WALNUT_00030566
PB.473.1	WALNUT_00032025
PB.474.1	PB.474
PB.475.1	WALNUT_00030929
PB.475.2	WALNUT_00030929
PB.475.3	WALNUT_00030929
PB.476.1	WALNUT_00030921
PB.476.2	WALNUT_00030921
PB.476.3	WALNUT_00030921
PB.476.4	WALNUT_00030921
PB.477.1	WALNUT_00030922
PB.477.2	WALNUT_00030922
PB.478.1	WALNUT_00031506
PB.479.1	WALNUT_00029699
PB.480.1	PB.480
PB.480.2	PB.480
PB.481.1	PB.481
PB.482.1	WALNUT_00031584
PB.483.1	WALNUT_00030873
PB.484.1	PB.484
PB.485.1	WALNUT_00031018
PB.486.1	WALNUT_00030306
PB.486.2	WALNUT_00030306
PB.486.3	WALNUT_00030306
PB.486.4	WALNUT_00030306
PB.486.5	WALNUT_00030306
PB.486.6	WALNUT_00030306
PB.486.7	WALNUT_00030306
PB.487.1	WALNUT_00031631
PB.487.2	WALNUT_00031631
PB.487.3	WALNUT_00031631
PB.488.1	PB.488
PB.489.1	WALNUT_00030904
PB.490.4	WALNUT_00031367
PB.490.2	WALNUT_00031367
PB.490.3	WALNUT_00031367
PB.490.5	WALNUT_00031367
PB.491.1	WALNUT_00031868
PB.491.2	WALNUT_00031868
PB.492.1	WALNUT_00031529
PB.493.1	PB.493
PB.494.1	WALNUT_00030691
PB.495.1	WALNUT_00030650
PB.495.2	WALNUT_00030650
PB.495.3	WALNUT_00030650
PB.495.4	WALNUT_00030650
PB.495.5	WALNUT_00030650
PB.495.6	WALNUT_00030650
PB.495.7	WALNUT_00030650
PB.496.1	WALNUT_00031720
PB.497.1	PB.497
PB.498.1	WALNUT_00029502
PB.498.2	WALNUT_00029502
PB.498.3	WALNUT_00029502
PB.498.4	WALNUT_00029502
PB.498.5	WALNUT_00029502
PB.498.6	WALNUT_00029502
PB.499.1	PB.499
PB.500.1	WALNUT_00029684
PB.500.2	WALNUT_00029684
PB.500.3	WALNUT_00029684
PB.500.4	WALNUT_00029684
PB.501.1	WALNUT_00031284
PB.502.1	WALNUT_00031909
PB.503.1	WALNUT_00032276
PB.504.1	PB.504
PB.505.1	WALNUT_00031401
PB.506.1	PB.506
PB.507.1	WALNUT_00032416
PB.508.1	PB.508
PB.509.1	WALNUT_00030102
PB.510.1	WALNUT_00030992
PB.511.1	WALNUT_00029741
PB.511.2	WALNUT_00029741
PB.511.3	WALNUT_00029741
PB.511.4	WALNUT_00029741
PB.511.5	WALNUT_00029741
PB.512.1	WALNUT_00032324
PB.512.2	WALNUT_00032324
PB.513.1	WALNUT_00032325
PB.514.1	PB.514
PB.515.1	WALNUT_00030285
PB.516.1	WALNUT_00030286
PB.516.2	WALNUT_00030286
PB.516.3	WALNUT_00030286
PB.517.1	WALNUT_00028373
PB.517.2	WALNUT_00028373
PB.518.1	PB.518
PB.518.2	PB.518
PB.518.3	PB.518
PB.519.1	WALNUT_00029055
PB.519.2	WALNUT_00029055
PB.520.1	PB.520
PB.521.1	PB.521
PB.522.1	WALNUT_00024712
PB.522.2	WALNUT_00024712
PB.522.3	WALNUT_00024712
PB.522.4	WALNUT_00024712
PB.522.5	WALNUT_00024712
PB.523.1	WALNUT_00024713
PB.524.1	WALNUT_00025011
PB.525.1	WALNUT_00025013
PB.525.2	WALNUT_00025013
PB.525.4	WALNUT_00025013
PB.526.1	WALNUT_00025015
PB.527.1	WALNUT_00025016
PB.527.2	WALNUT_00025016
PB.527.3	WALNUT_00025016
PB.528.1	WALNUT_00025017
PB.528.2	WALNUT_00025017
PB.529.1	WALNUT_00026805
PB.529.2	WALNUT_00026805
PB.530.1	WALNUT_00026806
PB.530.3	WALNUT_00026806
PB.530.4	WALNUT_00026806
PB.530.5	WALNUT_00026806
PB.530.6	WALNUT_00026806
PB.530.7	WALNUT_00026806
PB.530.8	WALNUT_00026806
PB.530.9	WALNUT_00026806
PB.530.10	WALNUT_00026806
PB.531.1	WALNUT_00021571
PB.532.1	WALNUT_00021573
PB.533.1	WALNUT_00021574
PB.533.2	WALNUT_00021574
PB.534.1	WALNUT_00021575
PB.534.2	WALNUT_00021575
PB.534.3	WALNUT_00021575
PB.535.1	WALNUT_00028510
PB.536.1	WALNUT_00020219
PB.536.2	WALNUT_00020219
PB.536.3	WALNUT_00020219
PB.537.1	WALNUT_00020220
PB.537.2	WALNUT_00020220
PB.537.3	WALNUT_00020220
PB.538.1	WALNUT_00020222
PB.538.2	WALNUT_00020222
PB.538.3	WALNUT_00020222
PB.538.4	WALNUT_00020222
PB.538.5	PB.538
PB.539.1	PB.539
PB.540.1	WALNUT_00020223
PB.541.1	WALNUT_00020224
PB.541.2	WALNUT_00020224
PB.541.3	WALNUT_00020224
PB.542.1	WALNUT_00020225
PB.542.2	WALNUT_00020225
PB.542.3	WALNUT_00020225
PB.543.1	WALNUT_00020226
PB.544.1	WALNUT_00024669
PB.544.2	WALNUT_00024669
PB.544.3	WALNUT_00024669
PB.544.4	WALNUT_00024669
PB.544.5	WALNUT_00024669
PB.544.6	WALNUT_00024669
PB.544.7	WALNUT_00024669
PB.544.8	WALNUT_00024669
PB.544.9	WALNUT_00024669
PB.544.10	WALNUT_00024669
PB.544.11	WALNUT_00024669
PB.545.1	WALNUT_00024672
PB.546.1	WALNUT_00024673
PB.547.1	WALNUT_00023416
PB.548.1	WALNUT_00023416
PB.548.2	WALNUT_00023416
PB.549.1	WALNUT_00023417
PB.549.2	WALNUT_00023417
PB.549.3	WALNUT_00023417
PB.549.4	WALNUT_00023417
PB.549.5	WALNUT_00023417
PB.550.1	PB.550
PB.551.1	PB.551
PB.552.1	PB.552
PB.553.1	WALNUT_00028580
PB.553.2	WALNUT_00028580
PB.553.3	WALNUT_00028580
PB.554.1	WALNUT_00028581
PB.554.2	WALNUT_00028581
PB.554.3	WALNUT_00028581
PB.554.4	WALNUT_00028581
PB.554.5	WALNUT_00028581
PB.555.1	PB.555
PB.556.1	WALNUT_00025246
PB.556.5	WALNUT_00025246
PB.556.3	WALNUT_00025246
PB.556.4	WALNUT_00025246
PB.556.6	WALNUT_00025246
PB.556.7	WALNUT_00025246
PB.556.8	WALNUT_00025246
PB.557.1	PB.557
PB.558.1	WALNUT_00024103
PB.559.1	WALNUT_00029060
PB.560.1	PB.560
PB.561.1	WALNUT_00031108
PB.561.3	WALNUT_00031108
PB.561.4	WALNUT_00031108
PB.562.1	WALNUT_00028313
PB.563.1	WALNUT_00023679
PB.564.1	WALNUT_00023680
PB.564.2	WALNUT_00023680
PB.565.1	WALNUT_00023683
PB.565.2	WALNUT_00023683
PB.566.1	WALNUT_00028912
PB.566.2	WALNUT_00028912
PB.567.1	WALNUT_00029358
PB.568.1	WALNUT_00029358
PB.569.1	PB.569
PB.570.1	PB.570
PB.571.1	WALNUT_00026015
PB.572.1	WALNUT_00027867
PB.572.2	WALNUT_00027867
PB.572.3	WALNUT_00027867
PB.572.4	WALNUT_00027867
PB.573.1	WALNUT_00028836
PB.573.2	WALNUT_00028836
PB.573.3	WALNUT_00028836
PB.573.4	WALNUT_00028836
PB.574.1	WALNUT_00029395
PB.575.1	WALNUT_00029946
PB.575.2	WALNUT_00029946
PB.576.1	WALNUT_00030268
PB.577.1	WALNUT_00030269
PB.577.2	WALNUT_00030269
PB.578.1	WALNUT_00030232
PB.578.2	WALNUT_00030232
PB.579.1	PB.579
PB.580.1	WALNUT_00029602
PB.581.1	WALNUT_00029103
PB.582.1	WALNUT_00030948
PB.583.1	PB.583
PB.583.2	PB.583
PB.584.1	WALNUT_00030560
PB.585.1	PB.585
PB.586.1	PB.586
PB.587.1	WALNUT_00026608
PB.587.2	WALNUT_00026608
PB.588.2	WALNUT_00026609
PB.588.5	WALNUT_00026609
PB.588.6	WALNUT_00026609
PB.589.1	WALNUT_00026612
PB.589.2	WALNUT_00026612
PB.589.3	WALNUT_00026612
PB.589.4	WALNUT_00026612
PB.589.5	WALNUT_00026612
PB.590.1	WALNUT_00028325
PB.591.1	WALNUT_00031970
PB.591.2	WALNUT_00031970
PB.591.3	WALNUT_00031970
PB.591.4	WALNUT_00031970
PB.591.5	WALNUT_00031970
PB.592.1	WALNUT_00030363
PB.593.1	WALNUT_00029379
PB.593.2	WALNUT_00029379
PB.593.5	WALNUT_00029379
PB.594.1	WALNUT_00029380
PB.594.2	WALNUT_00029380
PB.595.1	WALNUT_00027549
PB.596.1	WALNUT_00031229
PB.596.2	WALNUT_00031229
PB.596.3	WALNUT_00031229
PB.596.4	WALNUT_00031229
PB.596.5	WALNUT_00031229
PB.596.6	WALNUT_00031229
PB.596.7	WALNUT_00031229
PB.596.8	WALNUT_00031229
PB.596.9	WALNUT_00031229
PB.596.10	WALNUT_00031229
PB.596.11	WALNUT_00031229
PB.596.12	WALNUT_00031229
PB.596.13	WALNUT_00031229
PB.597.1	WALNUT_00028054
PB.597.2	WALNUT_00028054
PB.597.3	WALNUT_00028054
PB.598.1	WALNUT_00025863
PB.598.2	WALNUT_00025863
PB.598.3	WALNUT_00025863
PB.599.1	WALNUT_00027695
PB.599.2	WALNUT_00027695
PB.600.1	PB.600
PB.600.2	PB.600
PB.601.2	WALNUT_00028179
PB.601.3	WALNUT_00028179
PB.601.4	WALNUT_00028179
PB.602.1	WALNUT_00026918
PB.602.2	WALNUT_00026918
PB.602.3	WALNUT_00026918
PB.602.4	WALNUT_00026918
PB.602.5	WALNUT_00026918
PB.603.1	WALNUT_00026919
PB.604.1	WALNUT_00026920
PB.604.2	WALNUT_00026920
PB.604.3	WALNUT_00026920
PB.605.1	PB.605
PB.606.1	WALNUT_00030330
PB.606.2	WALNUT_00030330
PB.606.3	WALNUT_00030330
PB.606.4	WALNUT_00030330
PB.606.5	WALNUT_00030330
PB.607.1	WALNUT_00020801
PB.607.2	WALNUT_00020801
PB.607.3	WALNUT_00020801
PB.607.4	WALNUT_00020801
PB.607.5	WALNUT_00020801
PB.607.6	WALNUT_00020801
PB.608.1	WALNUT_00020802
PB.608.2	WALNUT_00020802
PB.609.1	WALNUT_00028296
PB.609.3	WALNUT_00028296
PB.609.4	WALNUT_00028296
PB.609.5	WALNUT_00028296
PB.610.1	WALNUT_00028298
PB.610.2	WALNUT_00028298
PB.611.1	PB.611
PB.612.1	PB.612
PB.612.2	PB.612
PB.612.3	PB.612
PB.612.4	PB.612
PB.613.1	WALNUT_00022440
PB.614.1	PB.614
PB.614.2	PB.614
PB.615.1	PB.615
PB.616.1	WALNUT_00028867
PB.617.1	WALNUT_00028868
PB.618.1	PB.618
PB.619.2	WALNUT_00024822
PB.619.3	WALNUT_00024822
PB.619.4	WALNUT_00024822
PB.619.5	WALNUT_00024822
PB.620.1	WALNUT_00024823
PB.620.2	WALNUT_00024823
PB.620.3	WALNUT_00024823
PB.621.1	PB.621
PB.622.1	WALNUT_00016329
PB.622.2	WALNUT_00016329
PB.622.3	WALNUT_00016329
PB.622.4	WALNUT_00016329
PB.623.1	WALNUT_00016330
PB.623.2	WALNUT_00016330
PB.623.3	WALNUT_00016330
PB.624.1	WALNUT_00016335
PB.625.1	PB.625
PB.626.1	WALNUT_00016338
PB.626.2	WALNUT_00016338
PB.627.1	WALNUT_00016339
PB.628.1	WALNUT_00016340
PB.629.1	WALNUT_00016341
PB.629.2	WALNUT_00016341
PB.629.3	WALNUT_00016341
PB.629.4	WALNUT_00016341
PB.629.5	WALNUT_00016341
PB.630.1	WALNUT_00016343
PB.631.1	WALNUT_00016344
PB.631.2	WALNUT_00016344
PB.632.1	WALNUT_00016346
PB.632.2	WALNUT_00016346
PB.632.3	WALNUT_00016346
PB.632.4	WALNUT_00016346
PB.632.5	WALNUT_00016346
PB.632.6	WALNUT_00016346
PB.632.7	WALNUT_00016346
PB.632.8	WALNUT_00016346
PB.632.9	WALNUT_00016346
PB.632.10	WALNUT_00016346
PB.633.1	WALNUT_00016348
PB.634.1	WALNUT_00016349
PB.635.1	WALNUT_00016350
PB.635.2	WALNUT_00016350
PB.636.1	WALNUT_00016351
PB.636.2	WALNUT_00016351
PB.636.3	WALNUT_00016351
PB.636.4	WALNUT_00016351
PB.636.5	WALNUT_00016351
PB.637.1	WALNUT_00016352
PB.638.1	WALNUT_00016353
PB.639.1	WALNUT_00028901
PB.639.2	WALNUT_00028901
PB.639.3	WALNUT_00028901
PB.640.1	WALNUT_00026082
PB.641.1	WALNUT_00024604
PB.642.1	WALNUT_00029719
PB.642.2	WALNUT_00029719
PB.642.3	WALNUT_00029719
PB.642.4	WALNUT_00029719
PB.642.5	WALNUT_00029719
PB.642.6	WALNUT_00029719
PB.642.7	WALNUT_00029719
PB.642.8	WALNUT_00029719
PB.642.9	WALNUT_00029719
PB.642.10	WALNUT_00029719
PB.642.11	WALNUT_00029719
PB.642.12	WALNUT_00029719
PB.642.13	WALNUT_00029719
PB.642.14	WALNUT_00029719
PB.642.15	WALNUT_00029719
PB.642.16	WALNUT_00029719
PB.642.17	WALNUT_00029719
PB.642.18	WALNUT_00029719
PB.642.19	WALNUT_00029719
PB.643.1	WALNUT_00029720
PB.643.2	WALNUT_00029720
PB.643.3	WALNUT_00029720
PB.643.4	WALNUT_00029720
PB.644.1	WALNUT_00029635
PB.645.1	WALNUT_00029419
PB.645.2	WALNUT_00029419
PB.646.1	WALNUT_00029420
PB.646.4	WALNUT_00029420
PB.646.3	WALNUT_00029420
PB.646.5	WALNUT_00029420
PB.647.1	WALNUT_00030622
PB.647.3	WALNUT_00030622
PB.648.1	WALNUT_00028107
PB.649.1	WALNUT_00030802
PB.650.1	WALNUT_00023140
PB.651.1	WALNUT_00023143
PB.651.2	WALNUT_00023143
PB.651.3	WALNUT_00023143
PB.651.4	WALNUT_00023143
PB.651.5	WALNUT_00023143
PB.651.6	WALNUT_00023143
PB.651.7	WALNUT_00023143
PB.651.8	WALNUT_00023143
PB.651.9	WALNUT_00023143
PB.652.1	WALNUT_00023144
PB.652.2	WALNUT_00023144
PB.652.3	WALNUT_00023144
PB.653.1	WALNUT_00023145
PB.654.1	PB.654
PB.654.2	PB.654
PB.654.3	PB.654
PB.654.4	PB.654
PB.654.5	PB.654
PB.655.1	WALNUT_00023146
PB.656.1	PB.656
PB.656.2	PB.656
PB.656.3	PB.656
PB.657.1	WALNUT_00023147
PB.658.1	WALNUT_00023148
PB.659.1	WALNUT_00023149
PB.660.1	WALNUT_00023150
PB.661.1	WALNUT_00028487
PB.661.2	WALNUT_00028487
PB.662.1	WALNUT_00028488
PB.662.2	WALNUT_00028489
PB.662.3	WALNUT_00028489
PB.663.1	PB.663
PB.664.1	WALNUT_00032246
PB.665.1	WALNUT_00030343
PB.666.1	WALNUT_00029903
PB.666.2	WALNUT_00029903
PB.667.1	WALNUT_00029904
PB.668.2	WALNUT_00025092
PB.668.3	WALNUT_00025092
PB.668.4	WALNUT_00025092
PB.668.5	WALNUT_00025092
PB.669.1	WALNUT_00025093
PB.669.2	WALNUT_00025093
PB.669.4	WALNUT_00025093
PB.670.1	WALNUT_00032458
PB.671.1	WALNUT_00029807
PB.671.2	WALNUT_00029807
PB.671.3	WALNUT_00029807
PB.672.1	WALNUT_00023313
PB.673.1	WALNUT_00030426
PB.674.1	WALNUT_00026536
PB.674.2	WALNUT_00026536
PB.674.3	WALNUT_00026536
PB.674.4	WALNUT_00026536
PB.675.1	PB.675
PB.675.2	PB.675
PB.676.1	WALNUT_00027822
PB.676.2	WALNUT_00027822
PB.677.1	WALNUT_00027823
PB.678.1	WALNUT_00024976
PB.678.2	WALNUT_00024976
PB.679.1	WALNUT_00029262
PB.680.1	WALNUT_00029835
PB.681.1	WALNUT_00029002
PB.681.2	WALNUT_00029002
PB.681.3	WALNUT_00029002
PB.682.1	WALNUT_00029628
PB.683.1	WALNUT_00029629
PB.684.1	WALNUT_00027817
PB.684.2	WALNUT_00027817
PB.684.3	WALNUT_00027816
PB.684.4	WALNUT_00027816
PB.684.5	WALNUT_00027817
PB.684.6	WALNUT_00027817
PB.684.7	WALNUT_00027817
PB.684.8	WALNUT_00027817
PB.684.9	WALNUT_00027817
PB.685.1	WALNUT_00030487
PB.685.2	WALNUT_00030487
PB.686.1	WALNUT_00030488
PB.687.1	PB.687
PB.688.1	WALNUT_00029790
PB.689.1	PB.689
PB.690.1	WALNUT_00025930
PB.691.1	WALNUT_00025931
PB.691.2	WALNUT_00025931
PB.691.3	WALNUT_00025931
PB.692.3	WALNUT_00027905
PB.692.2	WALNUT_00027905
PB.692.4	WALNUT_00027905
PB.692.5	WALNUT_00027905
PB.692.6	WALNUT_00027905
PB.693.1	PB.693
PB.693.2	PB.693
PB.694.1	WALNUT_00027721
PB.694.2	WALNUT_00027721
PB.695.1	WALNUT_00028405
PB.696.1	WALNUT_00023673
PB.697.1	PB.697
PB.698.1	WALNUT_00030235
PB.698.2	WALNUT_00030235
PB.698.3	WALNUT_00030235
PB.698.4	WALNUT_00030235
PB.698.5	WALNUT_00030235
PB.698.7	WALNUT_00030235
PB.698.8	WALNUT_00030235
PB.698.9	WALNUT_00030235
PB.699.1	WALNUT_00029530
PB.699.2	WALNUT_00029530
PB.700.1	PB.700
PB.700.2	PB.700
PB.700.3	PB.700
PB.700.4	PB.700
PB.700.5	PB.700
PB.701.1	WALNUT_00028420
PB.702.1	WALNUT_00028423
PB.702.2	WALNUT_00028423
PB.702.3	WALNUT_00028423
PB.703.1	PB.703
PB.703.2	PB.703
PB.703.3	PB.703
PB.704.1	WALNUT_00028424
PB.704.2	WALNUT_00028424
PB.704.3	WALNUT_00028424
PB.704.4	WALNUT_00028424
PB.705.1	WALNUT_00029303
PB.705.2	WALNUT_00029303
PB.706.1	WALNUT_00025515
PB.706.2	WALNUT_00025515
PB.707.1	WALNUT_00025516
PB.708.1	WALNUT_00025517
PB.708.2	WALNUT_00025517
PB.708.3	WALNUT_00025517
PB.708.4	WALNUT_00025517
PB.708.5	WALNUT_00025517
PB.709.1	WALNUT_00025520
PB.710.1	WALNUT_00025521
PB.711.4	WALNUT_00025523
PB.711.2	WALNUT_00025522
PB.711.3	WALNUT_00025522
PB.712.1	WALNUT_00029652
PB.712.2	WALNUT_00029652
PB.713.1	WALNUT_00029653
PB.713.2	WALNUT_00029653
PB.713.3	WALNUT_00029653
PB.713.4	WALNUT_00029653
PB.714.1	WALNUT_00030421
PB.715.1	PB.715
PB.716.1	WALNUT_00031936
PB.717.1	WALNUT_00031735
PB.717.2	WALNUT_00031735
PB.718.1	WALNUT_00028685
PB.719.1	WALNUT_00028686
PB.719.2	WALNUT_00028686
PB.719.3	WALNUT_00028686
PB.719.4	WALNUT_00028686
PB.719.5	WALNUT_00028686
PB.719.6	WALNUT_00028686
PB.719.7	WALNUT_00028686
PB.720.1	WALNUT_00028687
PB.721.1	PB.721
PB.721.2	PB.721
PB.722.1	PB.722
PB.723.1	WALNUT_00030652
PB.724.3	WALNUT_00027646
PB.724.2	WALNUT_00027646
PB.724.4	WALNUT_00027646
PB.724.5	WALNUT_00027646
PB.725.1	WALNUT_00027647
PB.725.2	WALNUT_00027647
PB.726.1	WALNUT_00028205
PB.727.1	PB.727
PB.728.1	WALNUT_00030657
PB.728.2	WALNUT_00030657
PB.729.1	WALNUT_00029066
PB.729.2	WALNUT_00029066
PB.729.3	WALNUT_00029066
PB.729.4	WALNUT_00029066
PB.730.1	WALNUT_00029068
PB.730.2	WALNUT_00029068
PB.731.1	WALNUT_00029933
PB.732.1	PB.732
PB.733.1	WALNUT_00029935
PB.734.1	WALNUT_00020179
PB.734.2	WALNUT_00020179
PB.734.3	WALNUT_00020179
PB.734.4	WALNUT_00020179
PB.734.5	WALNUT_00020179
PB.735.1	WALNUT_00020181
PB.735.2	WALNUT_00020181
PB.735.3	WALNUT_00020181
PB.736.1	WALNUT_00020182
PB.737.1	WALNUT_00020183
PB.738.1	WALNUT_00020184
PB.738.2	WALNUT_00020184
PB.739.1	WALNUT_00020186
PB.739.2	WALNUT_00020186
PB.740.1	WALNUT_00031082
PB.740.2	WALNUT_00031082
PB.741.1	WALNUT_00031362
PB.741.2	WALNUT_00031362
PB.741.3	WALNUT_00031362
PB.741.4	WALNUT_00031362
PB.741.5	WALNUT_00031362
PB.741.6	WALNUT_00031362
PB.741.7	WALNUT_00031362
PB.741.8	WALNUT_00031362
PB.742.1	WALNUT_00027970
PB.742.2	WALNUT_00027970
PB.742.3	WALNUT_00027970
PB.743.1	WALNUT_00027183
PB.743.2	WALNUT_00027183
PB.744.1	WALNUT_00027184
PB.744.2	WALNUT_00027184
PB.744.3	WALNUT_00027184
PB.745.1	WALNUT_00027185
PB.745.2	WALNUT_00027185
PB.746.1	PB.746
PB.746.2	PB.746
PB.747.1	PB.747
PB.748.1	WALNUT_00027030
PB.749.1	PB.749
PB.750.1	WALNUT_00027031
PB.750.3	WALNUT_00027031
PB.750.4	WALNUT_00027031
PB.750.5	WALNUT_00027031
PB.751.1	WALNUT_00025862
PB.751.2	WALNUT_00025862
PB.751.3	WALNUT_00025862
PB.751.4	WALNUT_00025862
PB.751.5	WALNUT_00025862
PB.751.6	WALNUT_00025862
PB.752.1	WALNUT_00025859
PB.752.2	WALNUT_00025859
PB.753.1	WALNUT_00029349
PB.754.1	WALNUT_00029349
PB.754.2	WALNUT_00029349
PB.754.3	WALNUT_00029349
PB.755.1	WALNUT_00029351
PB.755.2	WALNUT_00029351
PB.756.1	PB.756
PB.757.1	WALNUT_00031399
PB.758.1	PB.758
PB.758.2	PB.758
PB.758.3	PB.758
PB.759.1	WALNUT_00030673
PB.760.1	WALNUT_00029758
PB.760.2	WALNUT_00029758
PB.760.3	WALNUT_00029758
PB.760.4	WALNUT_00029758
PB.760.5	WALNUT_00029758
PB.761.1	WALNUT_00031475
PB.762.1	WALNUT_00031534
PB.762.2	WALNUT_00031534
PB.763.1	WALNUT_00030439
PB.763.2	WALNUT_00030439
PB.764.1	WALNUT_00030439
PB.765.1	WALNUT_00030440
PB.766.1	WALNUT_00031479
PB.766.2	WALNUT_00031479
PB.766.3	WALNUT_00031479
PB.767.1	WALNUT_00031737
PB.767.2	WALNUT_00031737
PB.767.3	WALNUT_00031737
PB.767.4	WALNUT_00031737
PB.768.1	WALNUT_00032255
PB.768.2	WALNUT_00032255
PB.768.3	WALNUT_00032255
PB.769.1	WALNUT_00025008
PB.769.2	WALNUT_00025008
PB.769.3	WALNUT_00025008
PB.769.4	WALNUT_00025008
PB.770.1	WALNUT_00025008
PB.770.2	WALNUT_00025008
PB.771.1	WALNUT_00025008
PB.772.1	WALNUT_00025009
PB.772.2	WALNUT_00025009
PB.773.1	WALNUT_00030709
PB.774.1	WALNUT_00030233
PB.774.2	WALNUT_00030233
PB.775.1	WALNUT_00031216
PB.775.2	WALNUT_00031216
PB.776.1	WALNUT_00031977
PB.776.2	WALNUT_00031977
PB.776.3	WALNUT_00031977
PB.776.4	WALNUT_00031977
PB.777.1	WALNUT_00029464
PB.778.1	WALNUT_00029465
PB.779.3	WALNUT_00028278
PB.779.2	WALNUT_00028278
PB.779.5	WALNUT_00028278
PB.779.6	WALNUT_00028278
PB.779.7	WALNUT_00028278
PB.779.8	WALNUT_00028278
PB.779.9	WALNUT_00028278
PB.780.1	WALNUT_00026731
PB.780.2	WALNUT_00026731
PB.780.4	WALNUT_00026731
PB.780.5	WALNUT_00026731
PB.781.1	WALNUT_00026732
PB.781.2	WALNUT_00026732
PB.781.3	WALNUT_00026732
PB.781.4	WALNUT_00026732
PB.782.1	PB.782
PB.783.1	PB.783
PB.783.2	PB.783
PB.784.1	WALNUT_00030862
PB.784.2	WALNUT_00030862
PB.785.1	PB.785
PB.786.1	WALNUT_00030661
PB.786.2	WALNUT_00030661
PB.786.3	WALNUT_00030661
PB.786.4	WALNUT_00030661
PB.786.5	WALNUT_00030661
PB.787.1	WALNUT_00030507
PB.787.2	WALNUT_00030507
PB.787.3	WALNUT_00030507
PB.787.4	WALNUT_00030507
PB.787.5	WALNUT_00030507
PB.787.6	WALNUT_00030507
PB.787.7	WALNUT_00030507
PB.787.8	WALNUT_00030507
PB.787.9	WALNUT_00030507
PB.788.1	WALNUT_00028722
PB.789.1	WALNUT_00030793
PB.790.1	PB.790
PB.791.1	WALNUT_00032238
PB.791.2	WALNUT_00032238
PB.792.1	PB.792
PB.793.1	WALNUT_00030634
PB.794.1	WALNUT_00030635
PB.795.1	PB.795
PB.796.1	WALNUT_00028105
PB.796.2	WALNUT_00028105
PB.796.3	WALNUT_00028105
PB.797.1	WALNUT_00028610
PB.797.2	WALNUT_00028610
PB.798.1	WALNUT_00028612
PB.799.1	PB.799
PB.799.2	PB.799
PB.799.3	PB.799
PB.800.1	WALNUT_00028390
PB.801.1	WALNUT_00028391
PB.802.1	WALNUT_00028392
PB.802.2	WALNUT_00028392
PB.802.3	WALNUT_00028392
PB.803.1	WALNUT_00029667
PB.803.2	WALNUT_00029667
PB.803.3	WALNUT_00029667
PB.803.5	WALNUT_00029667
PB.803.6	WALNUT_00029667
PB.804.1	WALNUT_00026296
PB.804.3	WALNUT_00026296
PB.804.4	WALNUT_00026296
PB.804.5	WALNUT_00026296
PB.804.6	WALNUT_00026296
PB.804.7	WALNUT_00026296
PB.804.8	WALNUT_00026296
PB.805.1	WALNUT_00026297
PB.806.1	WALNUT_00026298
PB.806.2	WALNUT_00026298
PB.807.1	WALNUT_00027862
PB.808.1	WALNUT_00029567
PB.809.1	PB.809
PB.810.1	WALNUT_00025295
PB.811.1	WALNUT_00025296
PB.812.1	WALNUT_00029311
PB.812.2	WALNUT_00029311
PB.812.3	WALNUT_00029311
PB.812.4	WALNUT_00029311
PB.812.5	WALNUT_00029311
PB.812.6	WALNUT_00029311
PB.812.7	WALNUT_00029311
PB.813.1	PB.813
PB.814.1	PB.814
PB.815.1	WALNUT_00032300
PB.815.2	WALNUT_00032300
PB.816.1	WALNUT_00032392
PB.817.1	PB.817
PB.818.1	WALNUT_00032464
PB.819.1	WALNUT_00022585
PB.819.2	WALNUT_00022585
PB.820.1	WALNUT_00022586
PB.821.4	WALNUT_00022589
PB.821.2	WALNUT_00022589
PB.821.3	WALNUT_00022589
PB.822.1	WALNUT_00022593
PB.823.1	WALNUT_00022594
PB.823.2	WALNUT_00022594
PB.823.3	WALNUT_00022594
PB.823.7	WALNUT_00022594
PB.823.5	WALNUT_00022594
PB.823.6	WALNUT_00022594
PB.823.8	WALNUT_00022594
PB.823.9	WALNUT_00022594
PB.823.10	WALNUT_00022594
PB.824.1	WALNUT_00022595
PB.825.1	WALNUT_00030193
PB.825.2	WALNUT_00030193
PB.826.1	WALNUT_00031281
PB.826.2	WALNUT_00031281
PB.826.3	WALNUT_00031281
PB.826.4	WALNUT_00031281
PB.827.1	WALNUT_00027698
PB.828.1	WALNUT_00027699
PB.828.2	WALNUT_00027699
PB.828.3	WALNUT_00027699
PB.828.4	WALNUT_00027699
PB.828.5	WALNUT_00027699
PB.829.1	WALNUT_00028160
PB.829.2	WALNUT_00028160
PB.829.3	WALNUT_00028160
PB.830.1	WALNUT_00028162
PB.830.2	WALNUT_00028162
PB.830.3	WALNUT_00028162
PB.830.4	WALNUT_00028162
PB.831.1	WALNUT_00031273
PB.832.1	WALNUT_00027821
PB.833.1	WALNUT_00029528
PB.834.1	WALNUT_00029144
PB.835.1	WALNUT_00027864
PB.836.1	WALNUT_00030085
PB.836.2	WALNUT_00030085
PB.837.1	WALNUT_00030088
PB.837.2	WALNUT_00030088
PB.837.3	WALNUT_00030088
PB.838.1	WALNUT_00031667
PB.838.2	WALNUT_00031667
PB.838.3	WALNUT_00031667
PB.839.1	WALNUT_00025945
PB.840.1	WALNUT_00025946
PB.840.2	WALNUT_00025946
PB.840.3	WALNUT_00025946
PB.840.4	WALNUT_00025946
PB.840.5	WALNUT_00025946
PB.840.6	WALNUT_00025946
PB.841.1	WALNUT_00031767
PB.842.1	WALNUT_00028798
PB.843.1	WALNUT_00030785
PB.844.1	WALNUT_00027124
PB.844.2	WALNUT_00027124
PB.844.3	WALNUT_00027124
PB.844.4	WALNUT_00027124
PB.844.5	WALNUT_00027124
PB.844.6	WALNUT_00027124
PB.845.1	WALNUT_00028563
PB.846.1	WALNUT_00025361
PB.846.2	WALNUT_00025361
PB.846.3	WALNUT_00025361
PB.846.4	WALNUT_00025361
PB.846.5	WALNUT_00025361
PB.846.6	WALNUT_00025361
PB.846.7	WALNUT_00025361
PB.847.1	WALNUT_00025362
PB.847.2	WALNUT_00025362
PB.848.1	WALNUT_00025363
PB.849.1	WALNUT_00025365
PB.850.1	PB.850
PB.851.1	WALNUT_00028316
PB.852.1	WALNUT_00029732
PB.853.1	WALNUT_00029733
PB.854.1	WALNUT_00026129
PB.855.1	PB.855
PB.856.1	WALNUT_00024469
PB.856.2	WALNUT_00024469
PB.857.1	WALNUT_00031366
PB.857.2	WALNUT_00031366
PB.858.1	WALNUT_00029286
PB.859.1	WALNUT_00028923
PB.859.2	WALNUT_00028923
PB.859.3	WALNUT_00028923
PB.859.4	WALNUT_00028923
PB.859.5	WALNUT_00028923
PB.859.6	WALNUT_00028923
PB.859.7	WALNUT_00028923
PB.860.1	PB.860
PB.860.2	PB.860
PB.861.1	WALNUT_00031789
PB.861.3	WALNUT_00031789
PB.861.4	WALNUT_00031789
PB.862.1	WALNUT_00027516
PB.863.1	WALNUT_00027517
PB.864.1	PB.864
PB.865.1	PB.865
PB.866.1	WALNUT_00027696
PB.867.1	WALNUT_00027870
PB.868.1	WALNUT_00027870
PB.868.2	WALNUT_00027870
PB.869.1	WALNUT_00029540
PB.869.2	WALNUT_00029540
PB.870.1	WALNUT_00030882
PB.870.2	WALNUT_00030882
PB.871.1	WALNUT_00020515
PB.871.2	WALNUT_00020515
PB.871.3	WALNUT_00020515
PB.871.4	WALNUT_00020515
PB.871.5	WALNUT_00020515
PB.872.1	WALNUT_00020517
PB.873.1	WALNUT_00020519
PB.874.1	WALNUT_00020520
PB.875.1	WALNUT_00020521
PB.875.2	WALNUT_00020521
PB.875.4	WALNUT_00020521
PB.875.5	WALNUT_00020521
PB.875.6	WALNUT_00020521
PB.876.1	WALNUT_00020522
PB.876.2	WALNUT_00020522
PB.877.1	WALNUT_00020523
PB.877.2	WALNUT_00020523
PB.877.3	WALNUT_00020523
PB.877.4	WALNUT_00020523
PB.878.1	WALNUT_00020524
PB.878.2	WALNUT_00020524
PB.879.1	WALNUT_00020525
PB.880.1	WALNUT_00020526
PB.880.2	WALNUT_00020526
PB.881.1	WALNUT_00020526
PB.882.1	WALNUT_00020527
PB.882.2	WALNUT_00020527
PB.882.3	WALNUT_00020527
PB.882.4	WALNUT_00020527
PB.883.1	WALNUT_00020528
PB.884.1	WALNUT_00026539
PB.885.1	WALNUT_00026540
PB.886.1	WALNUT_00020692
PB.886.2	WALNUT_00020692
PB.886.3	WALNUT_00020692
PB.886.4	WALNUT_00020692
PB.886.6	WALNUT_00020692
PB.886.7	PB.886
PB.887.1	PB.887
PB.888.1	WALNUT_00028468
PB.888.2	WALNUT_00028468
PB.889.1	WALNUT_00027987
PB.890.1	WALNUT_00026671
PB.891.1	PB.891
PB.892.1	WALNUT_00025987
PB.892.2	WALNUT_00025987
PB.892.3	WALNUT_00025987
PB.893.1	WALNUT_00025988
PB.894.1	PB.894
PB.895.1	WALNUT_00025990
PB.895.2	WALNUT_00025990
PB.895.3	WALNUT_00025990
PB.896.1	WALNUT_00030022
PB.897.1	WALNUT_00028101
PB.897.2	WALNUT_00028101
PB.897.3	WALNUT_00028101
PB.897.4	WALNUT_00028101
PB.898.1	WALNUT_00026133
PB.899.1	WALNUT_00029521
PB.900.1	PB.900
PB.901.1	WALNUT_00025193
PB.902.1	WALNUT_00025194
PB.902.2	WALNUT_00025194
PB.902.4	WALNUT_00025194
PB.902.5	WALNUT_00025194
PB.902.6	WALNUT_00025194
PB.903.1	WALNUT_00025195
PB.903.2	WALNUT_00025195
PB.903.3	WALNUT_00025195
PB.904.1	WALNUT_00030668
PB.905.1	WALNUT_00031658
PB.905.3	WALNUT_00031658
PB.906.1	PB.906
PB.907.1	WALNUT_00024845
PB.907.2	WALNUT_00024845
PB.908.1	WALNUT_00024846
PB.909.1	WALNUT_00024847
PB.910.1	WALNUT_00024848
PB.910.2	WALNUT_00024848
PB.910.3	WALNUT_00024848
PB.910.4	WALNUT_00024848
PB.910.6	WALNUT_00024848
PB.910.7	WALNUT_00024848
PB.910.8	WALNUT_00024848
PB.910.9	WALNUT_00024848
PB.910.11	WALNUT_00024848
PB.910.12	WALNUT_00024848
PB.910.13	WALNUT_00024848
PB.910.14	WALNUT_00024848
PB.911.3	WALNUT_00024849
PB.911.2	WALNUT_00024849
PB.911.4	WALNUT_00024849
PB.911.5	WALNUT_00024849
PB.911.6	WALNUT_00024849
PB.912.1	WALNUT_00024850
PB.912.2	WALNUT_00024850
PB.912.3	WALNUT_00024850
PB.912.4	WALNUT_00024850
PB.912.5	WALNUT_00024850
PB.913.1	PB.913
PB.913.2	PB.913
PB.913.4	PB.913
PB.913.5	PB.913
PB.913.6	PB.913
PB.914.1	WALNUT_00024852
PB.915.1	WALNUT_00027258
PB.916.1	PB.916
PB.917.1	WALNUT_00027261
PB.917.2	WALNUT_00027261
PB.917.3	WALNUT_00027261
PB.918.1	WALNUT_00027262
PB.918.2	WALNUT_00027262
PB.918.3	WALNUT_00027262
PB.919.1	WALNUT_00027263
PB.920.1	WALNUT_00027264
PB.921.1	WALNUT_00027774
PB.922.1	WALNUT_00026460
PB.922.2	WALNUT_00026460
PB.923.1	WALNUT_00030947
PB.923.2	WALNUT_00030947
PB.923.3	WALNUT_00030947
PB.923.4	WALNUT_00030947
PB.923.5	WALNUT_00030947
PB.923.6	WALNUT_00030947
PB.923.7	WALNUT_00030947
PB.924.1	PB.924
PB.925.1	PB.925
PB.926.1	WALNUT_00028666
PB.926.2	WALNUT_00028666
PB.926.3	WALNUT_00028666
PB.927.1	WALNUT_00028667
PB.927.2	WALNUT_00028667
PB.928.1	WALNUT_00028668
PB.928.2	WALNUT_00028668
PB.929.1	WALNUT_00028669
PB.929.2	WALNUT_00028669
PB.930.1	PB.930
PB.931.1	PB.931
PB.931.2	PB.931
PB.931.3	PB.931
PB.931.4	PB.931
PB.931.5	PB.931
PB.931.6	PB.931
PB.931.7	PB.931
PB.931.8	PB.931
PB.931.9	PB.931
PB.931.10	PB.931
PB.932.1	PB.932
PB.933.1	WALNUT_00023566
PB.934.1	WALNUT_00023567
PB.934.2	WALNUT_00023567
PB.935.1	WALNUT_00023568
PB.935.2	WALNUT_00023568
PB.935.3	WALNUT_00023568
PB.935.4	WALNUT_00023568
PB.935.5	WALNUT_00023568
PB.935.6	WALNUT_00023568
PB.935.7	WALNUT_00023568
PB.936.2	WALNUT_00031912
PB.936.3	WALNUT_00031912
PB.937.1	WALNUT_00030609
PB.938.1	WALNUT_00030390
PB.938.2	WALNUT_00030390
PB.938.3	WALNUT_00030390
PB.938.5	WALNUT_00030390
PB.938.6	WALNUT_00030390
PB.938.7	WALNUT_00030390
PB.939.1	WALNUT_00026914
PB.939.2	WALNUT_00026915
PB.939.3	WALNUT_00026915
PB.940.1	WALNUT_00026916
PB.940.2	WALNUT_00026916
PB.940.3	WALNUT_00026916
PB.941.1	WALNUT_00031219
PB.942.1	PB.942
PB.943.1	PB.943
PB.944.1	WALNUT_00029186
PB.944.2	WALNUT_00029186
PB.945.1	PB.945
PB.946.1	PB.946
PB.947.1	PB.947
PB.947.3	PB.947
PB.947.4	PB.947
PB.948.1	WALNUT_00027486
PB.949.1	WALNUT_00029894
PB.950.1	WALNUT_00029896
PB.950.2	WALNUT_00029896
PB.950.3	WALNUT_00029896
PB.950.4	WALNUT_00029896
PB.950.5	WALNUT_00029896
PB.950.6	WALNUT_00029896
PB.951.1	WALNUT_00030173
PB.952.1	WALNUT_00030935
PB.952.2	WALNUT_00030935
PB.952.3	WALNUT_00030935
PB.953.1	WALNUT_00030721
PB.953.2	WALNUT_00030721
PB.954.1	PB.954
PB.955.1	WALNUT_00028035
PB.956.1	WALNUT_00028036
PB.956.2	WALNUT_00028036
PB.957.1	WALNUT_00030287
PB.957.2	WALNUT_00030287
PB.957.3	WALNUT_00030287
PB.958.1	WALNUT_00021527
PB.959.1	PB.959
PB.960.1	WALNUT_00029920
PB.961.1	WALNUT_00031468
PB.961.2	WALNUT_00031468
PB.961.3	WALNUT_00031468
PB.961.4	WALNUT_00031468
PB.961.5	WALNUT_00031468
PB.961.6	WALNUT_00031468
PB.962.1	WALNUT_00030825
PB.962.2	WALNUT_00030825
PB.962.3	WALNUT_00030825
PB.963.1	WALNUT_00030826
PB.964.1	WALNUT_00030602
PB.964.2	WALNUT_00030602
PB.965.1	WALNUT_00030603
PB.965.2	WALNUT_00030603
PB.966.1	WALNUT_00030933
PB.967.1	WALNUT_00031400
PB.968.1	PB.968
PB.968.2	PB.968
PB.969.1	PB.969
PB.970.1	PB.970
PB.971.3	WALNUT_00029407
PB.971.2	WALNUT_00029407
PB.972.1	WALNUT_00030160
PB.972.2	WALNUT_00030160
PB.973.1	WALNUT_00030161
PB.973.2	WALNUT_00030161
PB.973.3	WALNUT_00030161
PB.973.4	WALNUT_00030161
PB.973.5	WALNUT_00030161
PB.973.6	WALNUT_00030161
PB.974.1	WALNUT_00025789
[truncated: 50,877 more rows]
