# Supplementary material for: Transcriptome profiling based on Illumina- and SMRT-based RNA-seq reveals circadian regulation of key pathways in flower bud development in walnut
Source: PLoS One. 2021 Nov 18;16(11):e0260017. doi: 10.1371/journal.pone.0260017 (PMC8601540; doi:10.1371/journal.pone.0260017)
Supplement: S5 Table — (XLSX) [file pone.0260017.s005.xlsx]

## Sheet: Table S5
Table S5. Identification of long non-coding RNAs sequenced by full-length sequencing based on PacBio.
Gene	LncRNA	Transcript_id
WALNUT_00027311	LncRNA.2483.1	PB.2483.1
WALNUT_00027312	LncRNA.2483.1	PB.2483.1
WALNUT_00027313	LncRNA.2483.1	PB.2483.1
WALNUT_00027314	LncRNA.2483.1	PB.2483.1
WALNUT_00027315	LncRNA.2483.1	PB.2483.1
WALNUT_00009598	LncRNA.10946.1	PB.10946.1
WALNUT_00009600	LncRNA.10946.1	PB.10946.1
WALNUT_00009601	LncRNA.10946.1	PB.10946.1
WALNUT_00029921	LncRNA.1597.1	PB.1597.1
WALNUT_00029922	LncRNA.1597.1	PB.1597.1
WALNUT_00029923	LncRNA.1597.1	PB.1597.1
WALNUT_00008189	LncRNA.7102.2	PB.7102.2
WALNUT_00008190	LncRNA.7102.2	PB.7102.2
WALNUT_00008191	LncRNA.7102.2	PB.7102.2
WALNUT_00008192	LncRNA.7102.2	PB.7102.2
WALNUT_00008193	LncRNA.7102.2	PB.7102.2
WALNUT_00008194	LncRNA.7102.2	PB.7102.2
WALNUT_00008195	LncRNA.7102.2	PB.7102.2
WALNUT_00008196	LncRNA.7102.2	PB.7102.2
WALNUT_00008197	LncRNA.7102.2	PB.7102.2
WALNUT_00008198	LncRNA.7102.2	PB.7102.2
WALNUT_00008199	LncRNA.7102.2	PB.7102.2
WALNUT_00008200	LncRNA.7102.2	PB.7102.2
WALNUT_00008201	LncRNA.7102.2	PB.7102.2
WALNUT_00010377	LncRNA.11838.3	PB.11838.3
WALNUT_00010378	LncRNA.11838.3	PB.11838.3
WALNUT_00010379	LncRNA.11838.3	PB.11838.3
WALNUT_00010380	LncRNA.11838.3	PB.11838.3
WALNUT_00010381	LncRNA.11838.3	PB.11838.3
WALNUT_00003492	LncRNA.15317.1	PB.15317.1
WALNUT_00003493	LncRNA.15317.1	PB.15317.1
WALNUT_00003494	LncRNA.15317.1	PB.15317.1
WALNUT_00003495	LncRNA.15317.1	PB.15317.1
WALNUT_00003496	LncRNA.15317.1	PB.15317.1
WALNUT_00003497	LncRNA.15317.1	PB.15317.1
WALNUT_00003498	LncRNA.15317.1	PB.15317.1
WALNUT_00003499	LncRNA.15317.1	PB.15317.1
WALNUT_00003500	LncRNA.15317.1	PB.15317.1
WALNUT_00003501	LncRNA.15317.1	PB.15317.1
WALNUT_00003502	LncRNA.15317.1	PB.15317.1
WALNUT_00003503	LncRNA.15317.1	PB.15317.1
WALNUT_00003504	LncRNA.15317.1	PB.15317.1
WALNUT_00010463	LncRNA.10837.2	PB.10837.2
WALNUT_00010464	LncRNA.10837.2	PB.10837.2
WALNUT_00010465	LncRNA.10837.2	PB.10837.2
WALNUT_00010466	LncRNA.10837.2	PB.10837.2
WALNUT_00010467	LncRNA.10837.2	PB.10837.2
WALNUT_00010468	LncRNA.10837.2	PB.10837.2
WALNUT_00010469	LncRNA.10837.2	PB.10837.2
WALNUT_00010470	LncRNA.10837.2	PB.10837.2
WALNUT_00010471	LncRNA.10837.2	PB.10837.2
WALNUT_00010472	LncRNA.10837.2	PB.10837.2
WALNUT_00010473	LncRNA.10837.2	PB.10837.2
WALNUT_00010474	LncRNA.10837.2	PB.10837.2
WALNUT_00010475	LncRNA.10837.2	PB.10837.2
WALNUT_00010476	LncRNA.10837.2	PB.10837.2
WALNUT_00010477	LncRNA.10837.2	PB.10837.2
WALNUT_00010478	LncRNA.10837.2	PB.10837.2
WALNUT_00010479	LncRNA.10837.2	PB.10837.2
WALNUT_00010480	LncRNA.10837.2	PB.10837.2
WALNUT_00010481	LncRNA.10837.2	PB.10837.2
WALNUT_00010482	LncRNA.10837.2	PB.10837.2
WALNUT_00010483	LncRNA.10837.2	PB.10837.2
WALNUT_00010484	LncRNA.10837.2	PB.10837.2
WALNUT_00010485	LncRNA.10837.2	PB.10837.2
WALNUT_00016109	LncRNA.5085.9	PB.5085.9
WALNUT_00016110	LncRNA.5085.9	PB.5085.9
WALNUT_00016111	LncRNA.5085.9	PB.5085.9
WALNUT_00016113	LncRNA.5085.9	PB.5085.9
WALNUT_00016114	LncRNA.5085.9	PB.5085.9
WALNUT_00016115	LncRNA.5085.9	PB.5085.9
WALNUT_00016116	LncRNA.5085.9	PB.5085.9
WALNUT_00015389	LncRNA.6459.1	PB.6459.1
WALNUT_00015390	LncRNA.6459.1	PB.6459.1
WALNUT_00015391	LncRNA.6459.1	PB.6459.1
WALNUT_00015392	LncRNA.6459.1	PB.6459.1
WALNUT_00015393	LncRNA.6459.1	PB.6459.1
WALNUT_00015394	LncRNA.6459.1	PB.6459.1
WALNUT_00015395	LncRNA.6459.1	PB.6459.1
WALNUT_00015396	LncRNA.6459.1	PB.6459.1
WALNUT_00015397	LncRNA.6459.1	PB.6459.1
WALNUT_00015398	LncRNA.6459.1	PB.6459.1
WALNUT_00015399	LncRNA.6459.1	PB.6459.1
WALNUT_00015400	LncRNA.6459.1	PB.6459.1
WALNUT_00020496	LncRNA.19283.2	PB.19283.2
WALNUT_00020497	LncRNA.19283.2	PB.19283.2
WALNUT_00020498	LncRNA.19283.2	PB.19283.2
WALNUT_00020500	LncRNA.19283.2	PB.19283.2
WALNUT_00020501	LncRNA.19283.2	PB.19283.2
WALNUT_00020502	LncRNA.19283.2	PB.19283.2
WALNUT_00020503	LncRNA.19283.2	PB.19283.2
WALNUT_00020504	LncRNA.19283.2	PB.19283.2
WALNUT_00020505	LncRNA.19283.2	PB.19283.2
WALNUT_00020506	LncRNA.19283.2	PB.19283.2
WALNUT_00020507	LncRNA.19283.2	PB.19283.2
WALNUT_00020508	LncRNA.19283.2	PB.19283.2
WALNUT_00020509	LncRNA.19283.2	PB.19283.2
WALNUT_00020510	LncRNA.19283.2	PB.19283.2
WALNUT_00020511	LncRNA.19283.2	PB.19283.2
WALNUT_00027263	LncRNA.19283.2	PB.19283.2
WALNUT_00021387	LncRNA.14589.1	PB.14589.1
WALNUT_00021388	LncRNA.14589.1	PB.14589.1
WALNUT_00021389	LncRNA.14589.1	PB.14589.1
WALNUT_00021390	LncRNA.14589.1	PB.14589.1
WALNUT_00021391	LncRNA.14589.1	PB.14589.1
WALNUT_00021392	LncRNA.14589.1	PB.14589.1
WALNUT_00021393	LncRNA.14589.1	PB.14589.1
WALNUT_00005561	LncRNA.10480.1	PB.10480.1
WALNUT_00005562	LncRNA.10480.1	PB.10480.1
WALNUT_00005563	LncRNA.10480.1	PB.10480.1
WALNUT_00005564	LncRNA.10480.1	PB.10480.1
WALNUT_00005565	LncRNA.10480.1	PB.10480.1
WALNUT_00005566	LncRNA.10480.1	PB.10480.1
WALNUT_00005567	LncRNA.10480.1	PB.10480.1
WALNUT_00005568	LncRNA.10480.1	PB.10480.1
WALNUT_00005569	LncRNA.10480.1	PB.10480.1
WALNUT_00005570	LncRNA.10480.1	PB.10480.1
WALNUT_00005571	LncRNA.10480.1	PB.10480.1
WALNUT_00005572	LncRNA.10480.1	PB.10480.1
WALNUT_00005573	LncRNA.10480.1	PB.10480.1
WALNUT_00005574	LncRNA.10480.1	PB.10480.1
WALNUT_00005575	LncRNA.10480.1	PB.10480.1
WALNUT_00019806	LncRNA.4039.2	PB.4039.2
WALNUT_00019807	LncRNA.4039.2	PB.4039.2
WALNUT_00019808	LncRNA.4039.2	PB.4039.2
WALNUT_00019809	LncRNA.4039.2	PB.4039.2
WALNUT_00019810	LncRNA.4039.2	PB.4039.2
WALNUT_00024339	LncRNA.1977.3	PB.1977.3
WALNUT_00010685	LncRNA.8595.2	PB.8595.2
WALNUT_00010686	LncRNA.8595.2	PB.8595.2
WALNUT_00010687	LncRNA.8595.2	PB.8595.2
WALNUT_00010688	LncRNA.8595.2	PB.8595.2
WALNUT_00010689	LncRNA.8595.2	PB.8595.2
WALNUT_00010690	LncRNA.8595.2	PB.8595.2
WALNUT_00010691	LncRNA.8595.2	PB.8595.2
WALNUT_00010692	LncRNA.8595.2	PB.8595.2
WALNUT_00010693	LncRNA.8595.2	PB.8595.2
WALNUT_00010694	LncRNA.8595.2	PB.8595.2
WALNUT_00010695	LncRNA.8595.2	PB.8595.2
WALNUT_00010696	LncRNA.8595.2	PB.8595.2
WALNUT_00010697	LncRNA.8595.2	PB.8595.2
WALNUT_00010698	LncRNA.8595.2	PB.8595.2
WALNUT_00010699	LncRNA.8595.2	PB.8595.2
WALNUT_00010700	LncRNA.8595.2	PB.8595.2
WALNUT_00010701	LncRNA.8595.2	PB.8595.2
WALNUT_00010702	LncRNA.8595.2	PB.8595.2
WALNUT_00010703	LncRNA.8595.2	PB.8595.2
WALNUT_00010704	LncRNA.8595.2	PB.8595.2
WALNUT_00010705	LncRNA.8595.2	PB.8595.2
WALNUT_00010706	LncRNA.8595.2	PB.8595.2
WALNUT_00010707	LncRNA.8595.2	PB.8595.2
WALNUT_00010708	LncRNA.8595.2	PB.8595.2
WALNUT_00010709	LncRNA.8595.2	PB.8595.2
WALNUT_00016785	LncRNA.6727.1	PB.6727.1
WALNUT_00016786	LncRNA.6727.1	PB.6727.1
WALNUT_00016787	LncRNA.6727.1	PB.6727.1
WALNUT_00016788	LncRNA.6727.1	PB.6727.1
WALNUT_00016789	LncRNA.6727.1	PB.6727.1
WALNUT_00016790	LncRNA.6727.1	PB.6727.1
WALNUT_00016791	LncRNA.6727.1	PB.6727.1
WALNUT_00016793	LncRNA.6727.1	PB.6727.1
WALNUT_00016794	LncRNA.6727.1	PB.6727.1
WALNUT_00016795	LncRNA.6727.1	PB.6727.1
WALNUT_00016796	LncRNA.6727.1	PB.6727.1
WALNUT_00016797	LncRNA.6727.1	PB.6727.1
WALNUT_00016798	LncRNA.6727.1	PB.6727.1
WALNUT_00012105	LncRNA.5279.1	PB.5279.1
WALNUT_00012106	LncRNA.5279.1	PB.5279.1
WALNUT_00012107	LncRNA.5279.1	PB.5279.1
WALNUT_00012108	LncRNA.5279.1	PB.5279.1
WALNUT_00018328	LncRNA.5279.1	PB.5279.1
WALNUT_00023526	LncRNA.5060.5	PB.5060.5
WALNUT_00023527	LncRNA.5060.5	PB.5060.5
WALNUT_00023528	LncRNA.5060.5	PB.5060.5
WALNUT_00000150	LncRNA.1888.1	PB.1888.1
WALNUT_00000614	LncRNA.1888.1	PB.1888.1
WALNUT_00000661	LncRNA.1888.1	PB.1888.1
WALNUT_00001836	LncRNA.1888.1	PB.1888.1
WALNUT_00005664	LncRNA.1888.1	PB.1888.1
WALNUT_00006076	LncRNA.1888.1	PB.1888.1
WALNUT_00006120	LncRNA.1888.1	PB.1888.1
WALNUT_00006793	LncRNA.1888.1	PB.1888.1
WALNUT_00009511	LncRNA.1888.1	PB.1888.1
WALNUT_00010663	LncRNA.1888.1	PB.1888.1
WALNUT_00012028	LncRNA.1888.1	PB.1888.1
WALNUT_00012165	LncRNA.1888.1	PB.1888.1
WALNUT_00014573	LncRNA.1888.1	PB.1888.1
WALNUT_00017068	LncRNA.1888.1	PB.1888.1
WALNUT_00017069	LncRNA.1888.1	PB.1888.1
WALNUT_00017070	LncRNA.1888.1	PB.1888.1
WALNUT_00017071	LncRNA.1888.1	PB.1888.1
WALNUT_00017072	LncRNA.1888.1	PB.1888.1
WALNUT_00017073	LncRNA.1888.1	PB.1888.1
WALNUT_00017074	LncRNA.1888.1	PB.1888.1
WALNUT_00017793	LncRNA.1888.1	PB.1888.1
WALNUT_00018006	LncRNA.1888.1	PB.1888.1
WALNUT_00018328	LncRNA.1888.1	PB.1888.1
WALNUT_00018738	LncRNA.1888.1	PB.1888.1
WALNUT_00021270	LncRNA.1888.1	PB.1888.1
WALNUT_00023527	LncRNA.1888.1	PB.1888.1
WALNUT_00024823	LncRNA.1888.1	PB.1888.1
WALNUT_00027822	LncRNA.1888.1	PB.1888.1
WALNUT_00004905	LncRNA.15006.1	PB.15006.1
WALNUT_00004906	LncRNA.15006.1	PB.15006.1
WALNUT_00004907	LncRNA.15006.1	PB.15006.1
WALNUT_00004908	LncRNA.15006.1	PB.15006.1
WALNUT_00004909	LncRNA.15006.1	PB.15006.1
WALNUT_00004910	LncRNA.15006.1	PB.15006.1
WALNUT_00004911	LncRNA.15006.1	PB.15006.1
WALNUT_00004912	LncRNA.15006.1	PB.15006.1
WALNUT_00003561	LncRNA.8339.2	PB.8339.2
WALNUT_00003562	LncRNA.8339.2	PB.8339.2
WALNUT_00003563	LncRNA.8339.2	PB.8339.2
WALNUT_00003564	LncRNA.8339.2	PB.8339.2
WALNUT_00003565	LncRNA.8339.2	PB.8339.2
WALNUT_00003566	LncRNA.8339.2	PB.8339.2
WALNUT_00003567	LncRNA.8339.2	PB.8339.2
WALNUT_00010736	LncRNA.12527.1	PB.12527.1
WALNUT_00010737	LncRNA.12527.1	PB.12527.1
WALNUT_00010738	LncRNA.12527.1	PB.12527.1
WALNUT_00011753	LncRNA.12527.1	PB.12527.1
WALNUT_00013517	LncRNA.12527.1	PB.12527.1
WALNUT_00000762	LncRNA.8465.5	PB.8465.5
WALNUT_00000763	LncRNA.8465.5	PB.8465.5
WALNUT_00000764	LncRNA.8465.5	PB.8465.5
WALNUT_00000765	LncRNA.8465.5	PB.8465.5
WALNUT_00000767	LncRNA.8465.5	PB.8465.5
WALNUT_00000768	LncRNA.8465.5	PB.8465.5
WALNUT_00000769	LncRNA.8465.5	PB.8465.5
WALNUT_00000770	LncRNA.8465.5	PB.8465.5
WALNUT_00000771	LncRNA.8465.5	PB.8465.5
WALNUT_00014594	LncRNA.13444.3	PB.13444.3
WALNUT_00014595	LncRNA.13444.3	PB.13444.3
WALNUT_00014596	LncRNA.13444.3	PB.13444.3
WALNUT_00014597	LncRNA.13444.3	PB.13444.3
WALNUT_00014598	LncRNA.13444.3	PB.13444.3
WALNUT_00014599	LncRNA.13444.3	PB.13444.3
WALNUT_00014600	LncRNA.13444.3	PB.13444.3
WALNUT_00014602	LncRNA.13444.3	PB.13444.3
WALNUT_00014603	LncRNA.13444.3	PB.13444.3
WALNUT_00014604	LncRNA.13444.3	PB.13444.3
WALNUT_00014605	LncRNA.13444.3	PB.13444.3
WALNUT_00024886	LncRNA.16429.3	PB.16429.3
WALNUT_00024887	LncRNA.16429.3	PB.16429.3
WALNUT_00024888	LncRNA.16429.3	PB.16429.3
WALNUT_00024889	LncRNA.16429.3	PB.16429.3
WALNUT_00024890	LncRNA.16429.3	PB.16429.3
WALNUT_00024891	LncRNA.16429.3	PB.16429.3
WALNUT_00023516	LncRNA.4158.3	PB.4158.3
WALNUT_00023517	LncRNA.4158.3	PB.4158.3
WALNUT_00023518	LncRNA.4158.3	PB.4158.3
WALNUT_00023520	LncRNA.4158.3	PB.4158.3
WALNUT_00023521	LncRNA.4158.3	PB.4158.3
WALNUT_00023522	LncRNA.4158.3	PB.4158.3
WALNUT_00023523	LncRNA.4158.3	PB.4158.3
WALNUT_00023524	LncRNA.4158.3	PB.4158.3
WALNUT_00023525	LncRNA.4158.3	PB.4158.3
WALNUT_00012553	LncRNA.18728.3	PB.18728.3
WALNUT_00012554	LncRNA.18728.3	PB.18728.3
WALNUT_00012555	LncRNA.18728.3	PB.18728.3
WALNUT_00012556	LncRNA.18728.3	PB.18728.3
WALNUT_00012557	LncRNA.18728.3	PB.18728.3
WALNUT_00012558	LncRNA.18728.3	PB.18728.3
WALNUT_00012559	LncRNA.18728.3	PB.18728.3
WALNUT_00012560	LncRNA.18728.3	PB.18728.3
WALNUT_00012561	LncRNA.18728.3	PB.18728.3
WALNUT_00012562	LncRNA.18728.3	PB.18728.3
WALNUT_00012563	LncRNA.18728.3	PB.18728.3
WALNUT_00012564	LncRNA.18728.3	PB.18728.3
WALNUT_00012565	LncRNA.18728.3	PB.18728.3
WALNUT_00012566	LncRNA.18728.3	PB.18728.3
WALNUT_00012567	LncRNA.18728.3	PB.18728.3
WALNUT_00012568	LncRNA.18728.3	PB.18728.3
WALNUT_00001710	LncRNA.8686.9	PB.8686.9
WALNUT_00001711	LncRNA.8686.9	PB.8686.9
WALNUT_00001712	LncRNA.8686.9	PB.8686.9
WALNUT_00001713	LncRNA.8686.9	PB.8686.9
WALNUT_00001714	LncRNA.8686.9	PB.8686.9
WALNUT_00001715	LncRNA.8686.9	PB.8686.9
WALNUT_00001716	LncRNA.8686.9	PB.8686.9
WALNUT_00001717	LncRNA.8686.9	PB.8686.9
WALNUT_00001719	LncRNA.8686.9	PB.8686.9
WALNUT_00001720	LncRNA.8686.9	PB.8686.9
WALNUT_00001721	LncRNA.8686.9	PB.8686.9
WALNUT_00001722	LncRNA.8686.9	PB.8686.9
WALNUT_00001723	LncRNA.8686.9	PB.8686.9
WALNUT_00019760	LncRNA.5007.5	PB.5007.5
WALNUT_00019761	LncRNA.5007.5	PB.5007.5
WALNUT_00019762	LncRNA.5007.5	PB.5007.5
WALNUT_00019763	LncRNA.5007.5	PB.5007.5
WALNUT_00019764	LncRNA.5007.5	PB.5007.5
WALNUT_00019765	LncRNA.5007.5	PB.5007.5
WALNUT_00019766	LncRNA.5007.5	PB.5007.5
WALNUT_00019768	LncRNA.5007.5	PB.5007.5
WALNUT_00010748	LncRNA.12532.1	PB.12532.1
WALNUT_00010749	LncRNA.12532.1	PB.12532.1
WALNUT_00010750	LncRNA.12532.1	PB.12532.1
WALNUT_00010751	LncRNA.12532.1	PB.12532.1
WALNUT_00010752	LncRNA.12532.1	PB.12532.1
WALNUT_00010753	LncRNA.12532.1	PB.12532.1
WALNUT_00010754	LncRNA.12532.1	PB.12532.1
WALNUT_00010755	LncRNA.12532.1	PB.12532.1
WALNUT_00010756	LncRNA.12532.1	PB.12532.1
WALNUT_00010757	LncRNA.12532.1	PB.12532.1
WALNUT_00010758	LncRNA.12532.1	PB.12532.1
WALNUT_00010759	LncRNA.12532.1	PB.12532.1
WALNUT_00010760	LncRNA.12532.1	PB.12532.1
WALNUT_00010761	LncRNA.12532.1	PB.12532.1
WALNUT_00017277	LncRNA.6421.3	PB.6421.3
WALNUT_00017278	LncRNA.6421.3	PB.6421.3
WALNUT_00017279	LncRNA.6421.3	PB.6421.3
WALNUT_00017280	LncRNA.6421.3	PB.6421.3
WALNUT_00017281	LncRNA.6421.3	PB.6421.3
WALNUT_00017282	LncRNA.6421.3	PB.6421.3
WALNUT_00017283	LncRNA.6421.3	PB.6421.3
WALNUT_00017284	LncRNA.6421.3	PB.6421.3
WALNUT_00017285	LncRNA.6421.3	PB.6421.3
WALNUT_00017287	LncRNA.6421.3	PB.6421.3
WALNUT_00008128	LncRNA.7058.1	PB.7058.1
WALNUT_00008129	LncRNA.7058.1	PB.7058.1
WALNUT_00008130	LncRNA.7058.1	PB.7058.1
WALNUT_00008131	LncRNA.7058.1	PB.7058.1
WALNUT_00008132	LncRNA.7058.1	PB.7058.1
WALNUT_00008133	LncRNA.7058.1	PB.7058.1
WALNUT_00008134	LncRNA.7058.1	PB.7058.1
WALNUT_00008135	LncRNA.7058.1	PB.7058.1
WALNUT_00008136	LncRNA.7058.1	PB.7058.1
WALNUT_00008137	LncRNA.7058.1	PB.7058.1
WALNUT_00008138	LncRNA.7058.1	PB.7058.1
WALNUT_00008139	LncRNA.7058.1	PB.7058.1
WALNUT_00008140	LncRNA.7058.1	PB.7058.1
WALNUT_00008141	LncRNA.7058.1	PB.7058.1
WALNUT_00008142	LncRNA.7058.1	PB.7058.1
WALNUT_00008143	LncRNA.7058.1	PB.7058.1
WALNUT_00026626	LncRNA.6239.4	PB.6239.4
WALNUT_00026627	LncRNA.6239.4	PB.6239.4
WALNUT_00026629	LncRNA.6239.4	PB.6239.4
WALNUT_00015811	LncRNA.13528.3	PB.13528.3
WALNUT_00015812	LncRNA.13528.3	PB.13528.3
WALNUT_00015813	LncRNA.13528.3	PB.13528.3
WALNUT_00015814	LncRNA.13528.3	PB.13528.3
WALNUT_00015815	LncRNA.13528.3	PB.13528.3
WALNUT_00015816	LncRNA.13528.3	PB.13528.3
WALNUT_00015818	LncRNA.13528.3	PB.13528.3
WALNUT_00015819	LncRNA.13528.3	PB.13528.3
WALNUT_00015820	LncRNA.13528.3	PB.13528.3
WALNUT_00015821	LncRNA.13528.3	PB.13528.3
WALNUT_00019203	LncRNA.14768.6	PB.14768.6
WALNUT_00019204	LncRNA.14768.6	PB.14768.6
WALNUT_00019205	LncRNA.14768.6	PB.14768.6
WALNUT_00019206	LncRNA.14768.6	PB.14768.6
WALNUT_00019207	LncRNA.14768.6	PB.14768.6
WALNUT_00019208	LncRNA.14768.6	PB.14768.6
WALNUT_00019209	LncRNA.14768.6	PB.14768.6
WALNUT_00019210	LncRNA.14768.6	PB.14768.6
WALNUT_00019211	LncRNA.14768.6	PB.14768.6
WALNUT_00019212	LncRNA.14768.6	PB.14768.6
WALNUT_00019213	LncRNA.14768.6	PB.14768.6
WALNUT_00019214	LncRNA.14768.6	PB.14768.6
WALNUT_00019215	LncRNA.14768.6	PB.14768.6
WALNUT_00019216	LncRNA.14768.6	PB.14768.6
WALNUT_00019217	LncRNA.14768.6	PB.14768.6
WALNUT_00019218	LncRNA.14768.6	PB.14768.6
WALNUT_00017930	LncRNA.14030.1	PB.14030.1
WALNUT_00017931	LncRNA.14030.1	PB.14030.1
WALNUT_00017932	LncRNA.14030.1	PB.14030.1
WALNUT_00017933	LncRNA.14030.1	PB.14030.1
WALNUT_00017934	LncRNA.14030.1	PB.14030.1
WALNUT_00017935	LncRNA.14030.1	PB.14030.1
WALNUT_00017936	LncRNA.14030.1	PB.14030.1
WALNUT_00017937	LncRNA.14030.1	PB.14030.1
WALNUT_00017938	LncRNA.14030.1	PB.14030.1
WALNUT_00017939	LncRNA.14030.1	PB.14030.1
WALNUT_00017940	LncRNA.14030.1	PB.14030.1
WALNUT_00017941	LncRNA.14030.1	PB.14030.1
WALNUT_00017942	LncRNA.14030.1	PB.14030.1
WALNUT_00017943	LncRNA.14030.1	PB.14030.1
WALNUT_00017944	LncRNA.14030.1	PB.14030.1
WALNUT_00015294	LncRNA.11974.22	PB.11974.22
WALNUT_00015295	LncRNA.11974.22	PB.11974.22
WALNUT_00015296	LncRNA.11974.22	PB.11974.22
WALNUT_00015297	LncRNA.11974.22	PB.11974.22
WALNUT_00015298	LncRNA.11974.22	PB.11974.22
WALNUT_00000150	LncRNA.9209.4	PB.9209.4
WALNUT_00001836	LncRNA.9209.4	PB.9209.4
WALNUT_00005664	LncRNA.9209.4	PB.9209.4
WALNUT_00006076	LncRNA.9209.4	PB.9209.4
WALNUT_00006120	LncRNA.9209.4	PB.9209.4
WALNUT_00006754	LncRNA.9209.4	PB.9209.4
WALNUT_00006793	LncRNA.9209.4	PB.9209.4
WALNUT_00008891	LncRNA.9209.4	PB.9209.4
WALNUT_00009110	LncRNA.9209.4	PB.9209.4
WALNUT_00009511	LncRNA.9209.4	PB.9209.4
WALNUT_00010640	LncRNA.9209.4	PB.9209.4
WALNUT_00010663	LncRNA.9209.4	PB.9209.4
WALNUT_00012028	LncRNA.9209.4	PB.9209.4
WALNUT_00012165	LncRNA.9209.4	PB.9209.4
WALNUT_00012655	LncRNA.9209.4	PB.9209.4
WALNUT_00012656	LncRNA.9209.4	PB.9209.4
WALNUT_00012657	LncRNA.9209.4	PB.9209.4
WALNUT_00012658	LncRNA.9209.4	PB.9209.4
WALNUT_00012659	LncRNA.9209.4	PB.9209.4
WALNUT_00012660	LncRNA.9209.4	PB.9209.4
WALNUT_00012661	LncRNA.9209.4	PB.9209.4
WALNUT_00014573	LncRNA.9209.4	PB.9209.4
WALNUT_00017508	LncRNA.9209.4	PB.9209.4
WALNUT_00017793	LncRNA.9209.4	PB.9209.4
WALNUT_00018738	LncRNA.9209.4	PB.9209.4
WALNUT_00021270	LncRNA.9209.4	PB.9209.4
WALNUT_00021356	LncRNA.9209.4	PB.9209.4
WALNUT_00023527	LncRNA.9209.4	PB.9209.4
WALNUT_00024823	LncRNA.9209.4	PB.9209.4
WALNUT_00027822	LncRNA.9209.4	PB.9209.4
WALNUT_00021518	LncRNA.17700.3	PB.17700.3
WALNUT_00021519	LncRNA.17700.3	PB.17700.3
WALNUT_00021520	LncRNA.17700.3	PB.17700.3
WALNUT_00021521	LncRNA.17700.3	PB.17700.3
WALNUT_00021523	LncRNA.17700.3	PB.17700.3
WALNUT_00021524	LncRNA.17700.3	PB.17700.3
WALNUT_00021525	LncRNA.17700.3	PB.17700.3
WALNUT_00000275	LncRNA.10657.4	PB.10657.4
WALNUT_00000276	LncRNA.10657.4	PB.10657.4
WALNUT_00000277	LncRNA.10657.4	PB.10657.4
WALNUT_00000278	LncRNA.10657.4	PB.10657.4
WALNUT_00000279	LncRNA.10657.4	PB.10657.4
WALNUT_00000280	LncRNA.10657.4	PB.10657.4
WALNUT_00000281	LncRNA.10657.4	PB.10657.4
WALNUT_00000282	LncRNA.10657.4	PB.10657.4
WALNUT_00000283	LncRNA.10657.4	PB.10657.4
WALNUT_00000284	LncRNA.10657.4	PB.10657.4
WALNUT_00000285	LncRNA.10657.4	PB.10657.4
WALNUT_00016605	LncRNA.8623.1	PB.8623.1
WALNUT_00016606	LncRNA.8623.1	PB.8623.1
WALNUT_00016607	LncRNA.8623.1	PB.8623.1
WALNUT_00016608	LncRNA.8623.1	PB.8623.1
WALNUT_00000150	LncRNA.7912.2	PB.7912.2
WALNUT_00000661	LncRNA.7912.2	PB.7912.2
WALNUT_00001836	LncRNA.7912.2	PB.7912.2
WALNUT_00005664	LncRNA.7912.2	PB.7912.2
WALNUT_00006076	LncRNA.7912.2	PB.7912.2
WALNUT_00006120	LncRNA.7912.2	PB.7912.2
WALNUT_00006355	LncRNA.7912.2	PB.7912.2
WALNUT_00006356	LncRNA.7912.2	PB.7912.2
WALNUT_00006357	LncRNA.7912.2	PB.7912.2
WALNUT_00006358	LncRNA.7912.2	PB.7912.2
WALNUT_00006359	LncRNA.7912.2	PB.7912.2
WALNUT_00006360	LncRNA.7912.2	PB.7912.2
WALNUT_00006361	LncRNA.7912.2	PB.7912.2
WALNUT_00006362	LncRNA.7912.2	PB.7912.2
WALNUT_00006363	LncRNA.7912.2	PB.7912.2
WALNUT_00006364	LncRNA.7912.2	PB.7912.2
WALNUT_00006365	LncRNA.7912.2	PB.7912.2
WALNUT_00006366	LncRNA.7912.2	PB.7912.2
WALNUT_00006367	LncRNA.7912.2	PB.7912.2
WALNUT_00006368	LncRNA.7912.2	PB.7912.2
WALNUT_00006369	LncRNA.7912.2	PB.7912.2
WALNUT_00006370	LncRNA.7912.2	PB.7912.2
WALNUT_00006371	LncRNA.7912.2	PB.7912.2
WALNUT_00006372	LncRNA.7912.2	PB.7912.2
WALNUT_00006373	LncRNA.7912.2	PB.7912.2
WALNUT_00006374	LncRNA.7912.2	PB.7912.2
WALNUT_00006375	LncRNA.7912.2	PB.7912.2
WALNUT_00006376	LncRNA.7912.2	PB.7912.2
WALNUT_00006793	LncRNA.7912.2	PB.7912.2
WALNUT_00008891	LncRNA.7912.2	PB.7912.2
WALNUT_00009511	LncRNA.7912.2	PB.7912.2
WALNUT_00010663	LncRNA.7912.2	PB.7912.2
WALNUT_00012028	LncRNA.7912.2	PB.7912.2
WALNUT_00012165	LncRNA.7912.2	PB.7912.2
WALNUT_00014573	LncRNA.7912.2	PB.7912.2
WALNUT_00017508	LncRNA.7912.2	PB.7912.2
WALNUT_00017793	LncRNA.7912.2	PB.7912.2
WALNUT_00018006	LncRNA.7912.2	PB.7912.2
WALNUT_00018738	LncRNA.7912.2	PB.7912.2
WALNUT_00021270	LncRNA.7912.2	PB.7912.2
WALNUT_00021356	LncRNA.7912.2	PB.7912.2
WALNUT_00023527	LncRNA.7912.2	PB.7912.2
WALNUT_00024823	LncRNA.7912.2	PB.7912.2
WALNUT_00025273	LncRNA.7912.2	PB.7912.2
WALNUT_00027822	LncRNA.7912.2	PB.7912.2
WALNUT_00006355	LncRNA.7912.1	PB.7912.1
WALNUT_00006356	LncRNA.7912.1	PB.7912.1
WALNUT_00006357	LncRNA.7912.1	PB.7912.1
WALNUT_00006358	LncRNA.7912.1	PB.7912.1
WALNUT_00006359	LncRNA.7912.1	PB.7912.1
WALNUT_00006360	LncRNA.7912.1	PB.7912.1
WALNUT_00006361	LncRNA.7912.1	PB.7912.1
WALNUT_00006362	LncRNA.7912.1	PB.7912.1
WALNUT_00006363	LncRNA.7912.1	PB.7912.1
WALNUT_00006364	LncRNA.7912.1	PB.7912.1
WALNUT_00006365	LncRNA.7912.1	PB.7912.1
WALNUT_00006366	LncRNA.7912.1	PB.7912.1
WALNUT_00006367	LncRNA.7912.1	PB.7912.1
WALNUT_00006368	LncRNA.7912.1	PB.7912.1
WALNUT_00006369	LncRNA.7912.1	PB.7912.1
WALNUT_00006370	LncRNA.7912.1	PB.7912.1
WALNUT_00006371	LncRNA.7912.1	PB.7912.1
WALNUT_00006372	LncRNA.7912.1	PB.7912.1
WALNUT_00006373	LncRNA.7912.1	PB.7912.1
WALNUT_00006374	LncRNA.7912.1	PB.7912.1
WALNUT_00006375	LncRNA.7912.1	PB.7912.1
WALNUT_00006376	LncRNA.7912.1	PB.7912.1
WALNUT_00006433	LncRNA.12934.1	PB.12934.1
WALNUT_00006434	LncRNA.12934.1	PB.12934.1
WALNUT_00006435	LncRNA.12934.1	PB.12934.1
WALNUT_00002057	LncRNA.12458.7	PB.12458.7
WALNUT_00002058	LncRNA.12458.7	PB.12458.7
WALNUT_00002059	LncRNA.12458.7	PB.12458.7
WALNUT_00002060	LncRNA.12458.7	PB.12458.7
WALNUT_00002061	LncRNA.12458.7	PB.12458.7
WALNUT_00002062	LncRNA.12458.7	PB.12458.7
WALNUT_00002063	LncRNA.12458.7	PB.12458.7
WALNUT_00002064	LncRNA.12458.7	PB.12458.7
WALNUT_00002065	LncRNA.12458.7	PB.12458.7
WALNUT_00002066	LncRNA.12458.7	PB.12458.7
WALNUT_00002067	LncRNA.12458.7	PB.12458.7
WALNUT_00002068	LncRNA.12458.7	PB.12458.7
WALNUT_00002069	LncRNA.12458.7	PB.12458.7
WALNUT_00002070	LncRNA.12458.7	PB.12458.7
WALNUT_00002071	LncRNA.12458.7	PB.12458.7
WALNUT_00002072	LncRNA.12458.7	PB.12458.7
WALNUT_00002073	LncRNA.12458.7	PB.12458.7
WALNUT_00002074	LncRNA.12458.7	PB.12458.7
WALNUT_00002075	LncRNA.12458.7	PB.12458.7
WALNUT_00002076	LncRNA.12458.7	PB.12458.7
WALNUT_00002077	LncRNA.12458.7	PB.12458.7
WALNUT_00002078	LncRNA.12458.7	PB.12458.7
WALNUT_00002079	LncRNA.12458.7	PB.12458.7
WALNUT_00002080	LncRNA.12458.7	PB.12458.7
WALNUT_00002081	LncRNA.12458.7	PB.12458.7
WALNUT_00002082	LncRNA.12458.7	PB.12458.7
WALNUT_00002083	LncRNA.12458.7	PB.12458.7
WALNUT_00012487	LncRNA.18110.4	PB.18110.4
WALNUT_00012488	LncRNA.18110.4	PB.18110.4
WALNUT_00012489	LncRNA.18110.4	PB.18110.4
WALNUT_00012490	LncRNA.18110.4	PB.18110.4
WALNUT_00012491	LncRNA.18110.4	PB.18110.4
WALNUT_00012493	LncRNA.18110.4	PB.18110.4
WALNUT_00012494	LncRNA.18110.4	PB.18110.4
WALNUT_00012495	LncRNA.18110.4	PB.18110.4
WALNUT_00012496	LncRNA.18110.4	PB.18110.4
WALNUT_00012497	LncRNA.18110.4	PB.18110.4
WALNUT_00012498	LncRNA.18110.4	PB.18110.4
WALNUT_00012499	LncRNA.18110.4	PB.18110.4
WALNUT_00022027	LncRNA.20151.1	PB.20151.1
WALNUT_00022028	LncRNA.20151.1	PB.20151.1
WALNUT_00022029	LncRNA.20151.1	PB.20151.1
WALNUT_00022030	LncRNA.20151.1	PB.20151.1
WALNUT_00022031	LncRNA.20151.1	PB.20151.1
WALNUT_00022032	LncRNA.20151.1	PB.20151.1
WALNUT_00022033	LncRNA.20151.1	PB.20151.1
WALNUT_00022034	LncRNA.20151.1	PB.20151.1
WALNUT_00022035	LncRNA.20151.1	PB.20151.1
WALNUT_00030726	LncRNA.1123.1	PB.1123.1
WALNUT_00001854	LncRNA.8783.4	PB.8783.4
WALNUT_00001855	LncRNA.8783.4	PB.8783.4
WALNUT_00001856	LncRNA.8783.4	PB.8783.4
WALNUT_00001857	LncRNA.8783.4	PB.8783.4
WALNUT_00001858	LncRNA.8783.4	PB.8783.4
WALNUT_00001859	LncRNA.8783.4	PB.8783.4
WALNUT_00001861	LncRNA.8783.4	PB.8783.4
WALNUT_00001862	LncRNA.8783.4	PB.8783.4
WALNUT_00001863	LncRNA.8783.4	PB.8783.4
WALNUT_00001864	LncRNA.8783.4	PB.8783.4
WALNUT_00001865	LncRNA.8783.4	PB.8783.4
WALNUT_00001866	LncRNA.8783.4	PB.8783.4
WALNUT_00001867	LncRNA.8783.4	PB.8783.4
WALNUT_00001868	LncRNA.8783.4	PB.8783.4
WALNUT_00001869	LncRNA.8783.4	PB.8783.4
WALNUT_00001870	LncRNA.8783.4	PB.8783.4
WALNUT_00001871	LncRNA.8783.4	PB.8783.4
WALNUT_00001872	LncRNA.8783.4	PB.8783.4
WALNUT_00001873	LncRNA.8783.4	PB.8783.4
WALNUT_00001874	LncRNA.8783.4	PB.8783.4
WALNUT_00001875	LncRNA.8783.4	PB.8783.4
WALNUT_00001876	LncRNA.8783.4	PB.8783.4
WALNUT_00001197	LncRNA.8295.1	PB.8295.1
WALNUT_00002135	LncRNA.8295.1	PB.8295.1
WALNUT_00002165	LncRNA.8295.1	PB.8295.1
WALNUT_00002221	LncRNA.8295.1	PB.8295.1
WALNUT_00003032	LncRNA.8295.1	PB.8295.1
WALNUT_00006741	LncRNA.8295.1	PB.8295.1
WALNUT_00007363	LncRNA.8295.1	PB.8295.1
WALNUT_00008132	LncRNA.8295.1	PB.8295.1
WALNUT_00008233	LncRNA.8295.1	PB.8295.1
WALNUT_00008379	LncRNA.8295.1	PB.8295.1
WALNUT_00010095	LncRNA.8295.1	PB.8295.1
WALNUT_00010284	LncRNA.8295.1	PB.8295.1
WALNUT_00012137	LncRNA.8295.1	PB.8295.1
WALNUT_00012841	LncRNA.8295.1	PB.8295.1
WALNUT_00012842	LncRNA.8295.1	PB.8295.1
WALNUT_00012843	LncRNA.8295.1	PB.8295.1
WALNUT_00012844	LncRNA.8295.1	PB.8295.1
WALNUT_00012845	LncRNA.8295.1	PB.8295.1
WALNUT_00012846	LncRNA.8295.1	PB.8295.1
WALNUT_00012847	LncRNA.8295.1	PB.8295.1
WALNUT_00012848	LncRNA.8295.1	PB.8295.1
WALNUT_00012849	LncRNA.8295.1	PB.8295.1
WALNUT_00012850	LncRNA.8295.1	PB.8295.1
WALNUT_00012851	LncRNA.8295.1	PB.8295.1
WALNUT_00015026	LncRNA.8295.1	PB.8295.1
WALNUT_00016329	LncRNA.8295.1	PB.8295.1
WALNUT_00017009	LncRNA.8295.1	PB.8295.1
WALNUT_00017729	LncRNA.8295.1	PB.8295.1
WALNUT_00023798	LncRNA.8295.1	PB.8295.1
WALNUT_00024321	LncRNA.8295.1	PB.8295.1
WALNUT_00024350	LncRNA.8295.1	PB.8295.1
WALNUT_00025122	LncRNA.8295.1	PB.8295.1
WALNUT_00030967	LncRNA.8295.1	PB.8295.1
WALNUT_00001859	LncRNA.8788.4	PB.8788.4
WALNUT_00001860	LncRNA.8788.4	PB.8788.4
WALNUT_00001861	LncRNA.8788.4	PB.8788.4
WALNUT_00001862	LncRNA.8788.4	PB.8788.4
WALNUT_00001863	LncRNA.8788.4	PB.8788.4
WALNUT_00001864	LncRNA.8788.4	PB.8788.4
WALNUT_00001865	LncRNA.8788.4	PB.8788.4
WALNUT_00001866	LncRNA.8788.4	PB.8788.4
WALNUT_00001867	LncRNA.8788.4	PB.8788.4
WALNUT_00001868	LncRNA.8788.4	PB.8788.4
WALNUT_00001869	LncRNA.8788.4	PB.8788.4
WALNUT_00001870	LncRNA.8788.4	PB.8788.4
WALNUT_00001871	LncRNA.8788.4	PB.8788.4
WALNUT_00001872	LncRNA.8788.4	PB.8788.4
WALNUT_00001877	LncRNA.8788.4	PB.8788.4
WALNUT_00001878	LncRNA.8788.4	PB.8788.4
WALNUT_00001879	LncRNA.8788.4	PB.8788.4
WALNUT_00012654	LncRNA.9215.7	PB.9215.7
WALNUT_00012655	LncRNA.9215.7	PB.9215.7
WALNUT_00012656	LncRNA.9215.7	PB.9215.7
WALNUT_00012657	LncRNA.9215.7	PB.9215.7
WALNUT_00012658	LncRNA.9215.7	PB.9215.7
WALNUT_00012659	LncRNA.9215.7	PB.9215.7
WALNUT_00012661	LncRNA.9215.7	PB.9215.7
WALNUT_00012662	LncRNA.9215.7	PB.9215.7
WALNUT_00012663	LncRNA.9215.7	PB.9215.7
WALNUT_00012664	LncRNA.9215.7	PB.9215.7
WALNUT_00012665	LncRNA.9215.7	PB.9215.7
WALNUT_00012666	LncRNA.9215.7	PB.9215.7
WALNUT_00012161	LncRNA.11260.3	PB.11260.3
WALNUT_00012162	LncRNA.11260.3	PB.11260.3
WALNUT_00012163	LncRNA.11260.3	PB.11260.3
WALNUT_00012164	LncRNA.11260.3	PB.11260.3
WALNUT_00012165	LncRNA.11260.3	PB.11260.3
WALNUT_00012167	LncRNA.11260.3	PB.11260.3
WALNUT_00012168	LncRNA.11260.3	PB.11260.3
WALNUT_00012169	LncRNA.11260.3	PB.11260.3
WALNUT_00012170	LncRNA.11260.3	PB.11260.3
WALNUT_00012171	LncRNA.11260.3	PB.11260.3
WALNUT_00012172	LncRNA.11260.3	PB.11260.3
WALNUT_00012173	LncRNA.11260.3	PB.11260.3
WALNUT_00012174	LncRNA.11260.3	PB.11260.3
WALNUT_00012175	LncRNA.11260.3	PB.11260.3
WALNUT_00010460	LncRNA.10825.6	PB.10825.6
WALNUT_00010461	LncRNA.10825.6	PB.10825.6
WALNUT_00010462	LncRNA.10825.6	PB.10825.6
WALNUT_00010463	LncRNA.10825.6	PB.10825.6
WALNUT_00010464	LncRNA.10825.6	PB.10825.6
WALNUT_00010465	LncRNA.10825.6	PB.10825.6
WALNUT_00010466	LncRNA.10825.6	PB.10825.6
WALNUT_00010467	LncRNA.10825.6	PB.10825.6
WALNUT_00010468	LncRNA.10825.6	PB.10825.6
WALNUT_00010469	LncRNA.10825.6	PB.10825.6
WALNUT_00010470	LncRNA.10825.6	PB.10825.6
WALNUT_00014493	LncRNA.10825.6	PB.10825.6
WALNUT_00024357	LncRNA.10825.6	PB.10825.6
WALNUT_00027167	LncRNA.10825.6	PB.10825.6
WALNUT_00000661	LncRNA.9142.3	PB.9142.3
WALNUT_00011710	LncRNA.9142.3	PB.9142.3
WALNUT_00011711	LncRNA.9142.3	PB.9142.3
WALNUT_00011712	LncRNA.9142.3	PB.9142.3
WALNUT_00011713	LncRNA.9142.3	PB.9142.3
WALNUT_00011714	LncRNA.9142.3	PB.9142.3
WALNUT_00011732	LncRNA.9142.3	PB.9142.3
WALNUT_00011733	LncRNA.9142.3	PB.9142.3
WALNUT_00011734	LncRNA.9142.3	PB.9142.3
WALNUT_00011735	LncRNA.9142.3	PB.9142.3
WALNUT_00006733	LncRNA.11544.4	PB.11544.4
WALNUT_00006734	LncRNA.11544.4	PB.11544.4
WALNUT_00006735	LncRNA.11544.4	PB.11544.4
WALNUT_00006736	LncRNA.11544.4	PB.11544.4
WALNUT_00006737	LncRNA.11544.4	PB.11544.4
WALNUT_00006738	LncRNA.11544.4	PB.11544.4
WALNUT_00006740	LncRNA.11544.4	PB.11544.4
WALNUT_00006741	LncRNA.11544.4	PB.11544.4
WALNUT_00006742	LncRNA.11544.4	PB.11544.4
WALNUT_00017911	LncRNA.18879.1	PB.18879.1
WALNUT_00017912	LncRNA.18879.1	PB.18879.1
WALNUT_00017913	LncRNA.18879.1	PB.18879.1
WALNUT_00017914	LncRNA.18879.1	PB.18879.1
WALNUT_00017915	LncRNA.18879.1	PB.18879.1
WALNUT_00017916	LncRNA.18879.1	PB.18879.1
WALNUT_00017917	LncRNA.18879.1	PB.18879.1
WALNUT_00021125	LncRNA.18879.1	PB.18879.1
WALNUT_00002673	LncRNA.19532.2	PB.19532.2
WALNUT_00002674	LncRNA.19532.2	PB.19532.2
WALNUT_00002675	LncRNA.19532.2	PB.19532.2
WALNUT_00002676	LncRNA.19532.2	PB.19532.2
WALNUT_00002677	LncRNA.19532.2	PB.19532.2
WALNUT_00000150	LncRNA.8349.1	PB.8349.1
WALNUT_00000661	LncRNA.8349.1	PB.8349.1
WALNUT_00001836	LncRNA.8349.1	PB.8349.1
WALNUT_00003577	LncRNA.8349.1	PB.8349.1
WALNUT_00003578	LncRNA.8349.1	PB.8349.1
WALNUT_00003579	LncRNA.8349.1	PB.8349.1
WALNUT_00003580	LncRNA.8349.1	PB.8349.1
WALNUT_00003581	LncRNA.8349.1	PB.8349.1
WALNUT_00003582	LncRNA.8349.1	PB.8349.1
WALNUT_00003583	LncRNA.8349.1	PB.8349.1
WALNUT_00003584	LncRNA.8349.1	PB.8349.1
WALNUT_00005664	LncRNA.8349.1	PB.8349.1
WALNUT_00006076	LncRNA.8349.1	PB.8349.1
WALNUT_00006120	LncRNA.8349.1	PB.8349.1
WALNUT_00006793	LncRNA.8349.1	PB.8349.1
WALNUT_00009110	LncRNA.8349.1	PB.8349.1
WALNUT_00009511	LncRNA.8349.1	PB.8349.1
WALNUT_00010663	LncRNA.8349.1	PB.8349.1
WALNUT_00012028	LncRNA.8349.1	PB.8349.1
WALNUT_00012165	LncRNA.8349.1	PB.8349.1
WALNUT_00014573	LncRNA.8349.1	PB.8349.1
WALNUT_00017508	LncRNA.8349.1	PB.8349.1
WALNUT_00017793	LncRNA.8349.1	PB.8349.1
WALNUT_00018006	LncRNA.8349.1	PB.8349.1
WALNUT_00018738	LncRNA.8349.1	PB.8349.1
WALNUT_00021270	LncRNA.8349.1	PB.8349.1
WALNUT_00021356	LncRNA.8349.1	PB.8349.1
WALNUT_00023527	LncRNA.8349.1	PB.8349.1
WALNUT_00024823	LncRNA.8349.1	PB.8349.1
WALNUT_00027822	LncRNA.8349.1	PB.8349.1
WALNUT_00016018	LncRNA.8288.1	PB.8288.1
WALNUT_00013950	LncRNA.6923.2	PB.6923.2
WALNUT_00013951	LncRNA.6923.2	PB.6923.2
WALNUT_00013952	LncRNA.6923.2	PB.6923.2
WALNUT_00013953	LncRNA.6923.2	PB.6923.2
WALNUT_00013954	LncRNA.6923.2	PB.6923.2
WALNUT_00013955	LncRNA.6923.2	PB.6923.2
WALNUT_00013957	LncRNA.6923.2	PB.6923.2
WALNUT_00013958	LncRNA.6923.2	PB.6923.2
WALNUT_00013959	LncRNA.6923.2	PB.6923.2
WALNUT_00013960	LncRNA.6923.2	PB.6923.2
WALNUT_00013961	LncRNA.6923.2	PB.6923.2
WALNUT_00013962	LncRNA.6923.2	PB.6923.2
WALNUT_00014728	LncRNA.6615.4	PB.6615.4
WALNUT_00014729	LncRNA.6615.4	PB.6615.4
WALNUT_00014730	LncRNA.6615.4	PB.6615.4
WALNUT_00014731	LncRNA.6615.4	PB.6615.4
WALNUT_00014732	LncRNA.6615.4	PB.6615.4
WALNUT_00014733	LncRNA.6615.4	PB.6615.4
WALNUT_00014734	LncRNA.6615.4	PB.6615.4
WALNUT_00014735	LncRNA.6615.4	PB.6615.4
WALNUT_00014736	LncRNA.6615.4	PB.6615.4
WALNUT_00014737	LncRNA.6615.4	PB.6615.4
WALNUT_00010745	LncRNA.12529.2	PB.12529.2
WALNUT_00010746	LncRNA.12529.2	PB.12529.2
WALNUT_00010747	LncRNA.12529.2	PB.12529.2
WALNUT_00010748	LncRNA.12529.2	PB.12529.2
WALNUT_00010749	LncRNA.12529.2	PB.12529.2
WALNUT_00010750	LncRNA.12529.2	PB.12529.2
WALNUT_00010751	LncRNA.12529.2	PB.12529.2
WALNUT_00010752	LncRNA.12529.2	PB.12529.2
WALNUT_00010753	LncRNA.12529.2	PB.12529.2
WALNUT_00010754	LncRNA.12529.2	PB.12529.2
WALNUT_00010755	LncRNA.12529.2	PB.12529.2
WALNUT_00000596	LncRNA.11583.3	PB.11583.3
WALNUT_00001917	LncRNA.11583.3	PB.11583.3
WALNUT_00002836	LncRNA.11583.3	PB.11583.3
WALNUT_00002837	LncRNA.11583.3	PB.11583.3
WALNUT_00002838	LncRNA.11583.3	PB.11583.3
WALNUT_00002839	LncRNA.11583.3	PB.11583.3
WALNUT_00002840	LncRNA.11583.3	PB.11583.3
WALNUT_00002841	LncRNA.11583.3	PB.11583.3
WALNUT_00002842	LncRNA.11583.3	PB.11583.3
WALNUT_00002843	LncRNA.11583.3	PB.11583.3
WALNUT_00002844	LncRNA.11583.3	PB.11583.3
WALNUT_00002845	LncRNA.11583.3	PB.11583.3
WALNUT_00002846	LncRNA.11583.3	PB.11583.3
WALNUT_00002847	LncRNA.11583.3	PB.11583.3
WALNUT_00002848	LncRNA.11583.3	PB.11583.3
WALNUT_00002849	LncRNA.11583.3	PB.11583.3
WALNUT_00002850	LncRNA.11583.3	PB.11583.3
WALNUT_00002851	LncRNA.11583.3	PB.11583.3
WALNUT_00002852	LncRNA.11583.3	PB.11583.3
WALNUT_00002853	LncRNA.11583.3	PB.11583.3
WALNUT_00002854	LncRNA.11583.3	PB.11583.3
WALNUT_00002855	LncRNA.11583.3	PB.11583.3
WALNUT_00029833	LncRNA.11583.3	PB.11583.3
WALNUT_00029980	LncRNA.11583.3	PB.11583.3
WALNUT_00003846	LncRNA.5791.1	PB.5791.1
WALNUT_00003848	LncRNA.5791.1	PB.5791.1
WALNUT_00010706	LncRNA.5791.1	PB.5791.1
WALNUT_00015265	LncRNA.5791.1	PB.5791.1
WALNUT_00015267	LncRNA.5791.1	PB.5791.1
WALNUT_00028396	LncRNA.5791.1	PB.5791.1
WALNUT_00030999	LncRNA.5791.1	PB.5791.1
WALNUT_00021781	LncRNA.1342.1	PB.1342.1
WALNUT_00021782	LncRNA.1342.1	PB.1342.1
WALNUT_00021783	LncRNA.1342.1	PB.1342.1
WALNUT_00021784	LncRNA.1342.1	PB.1342.1
WALNUT_00021785	LncRNA.1342.1	PB.1342.1
WALNUT_00021787	LncRNA.1342.1	PB.1342.1
WALNUT_00021788	LncRNA.1342.1	PB.1342.1
WALNUT_00015607	LncRNA.5608.1	PB.5608.1
WALNUT_00015608	LncRNA.5608.1	PB.5608.1
WALNUT_00015609	LncRNA.5608.1	PB.5608.1
WALNUT_00015610	LncRNA.5608.1	PB.5608.1
WALNUT_00015611	LncRNA.5608.1	PB.5608.1
WALNUT_00015612	LncRNA.5608.1	PB.5608.1
WALNUT_00015613	LncRNA.5608.1	PB.5608.1
WALNUT_00015614	LncRNA.5608.1	PB.5608.1
WALNUT_00015615	LncRNA.5608.1	PB.5608.1
WALNUT_00015616	LncRNA.5608.1	PB.5608.1
WALNUT_00009888	LncRNA.15385.4	PB.15385.4
WALNUT_00009889	LncRNA.15385.4	PB.15385.4
WALNUT_00009890	LncRNA.15385.4	PB.15385.4
WALNUT_00009891	LncRNA.15385.4	PB.15385.4
WALNUT_00009892	LncRNA.15385.4	PB.15385.4
WALNUT_00009893	LncRNA.15385.4	PB.15385.4
WALNUT_00009894	LncRNA.15385.4	PB.15385.4
WALNUT_00009895	LncRNA.15385.4	PB.15385.4
WALNUT_00009896	LncRNA.15385.4	PB.15385.4
WALNUT_00009897	LncRNA.15385.4	PB.15385.4
WALNUT_00018086	LncRNA.4583.6	PB.4583.6
WALNUT_00018087	LncRNA.4583.6	PB.4583.6
WALNUT_00018088	LncRNA.4583.6	PB.4583.6
WALNUT_00013213	LncRNA.12296.2	PB.12296.2
WALNUT_00013214	LncRNA.12296.2	PB.12296.2
WALNUT_00013215	LncRNA.12296.2	PB.12296.2
WALNUT_00013216	LncRNA.12296.2	PB.12296.2
WALNUT_00013217	LncRNA.12296.2	PB.12296.2
WALNUT_00013218	LncRNA.12296.2	PB.12296.2
WALNUT_00013219	LncRNA.12296.2	PB.12296.2
WALNUT_00013220	LncRNA.12296.2	PB.12296.2
WALNUT_00013221	LncRNA.12296.2	PB.12296.2
WALNUT_00013222	LncRNA.12296.2	PB.12296.2
WALNUT_00013223	LncRNA.12296.2	PB.12296.2
WALNUT_00013224	LncRNA.12296.2	PB.12296.2
WALNUT_00013225	LncRNA.12296.2	PB.12296.2
WALNUT_00013226	LncRNA.12296.2	PB.12296.2
WALNUT_00009767	LncRNA.6988.4	PB.6988.4
WALNUT_00009768	LncRNA.6988.4	PB.6988.4
WALNUT_00009769	LncRNA.6988.4	PB.6988.4
WALNUT_00009770	LncRNA.6988.4	PB.6988.4
WALNUT_00009771	LncRNA.6988.4	PB.6988.4
WALNUT_00009772	LncRNA.6988.4	PB.6988.4
WALNUT_00009773	LncRNA.6988.4	PB.6988.4
WALNUT_00009774	LncRNA.6988.4	PB.6988.4
WALNUT_00009775	LncRNA.6988.4	PB.6988.4
WALNUT_00013312	LncRNA.16401.1	PB.16401.1
WALNUT_00013313	LncRNA.16401.1	PB.16401.1
WALNUT_00013314	LncRNA.16401.1	PB.16401.1
WALNUT_00013315	LncRNA.16401.1	PB.16401.1
WALNUT_00013316	LncRNA.16401.1	PB.16401.1
WALNUT_00013317	LncRNA.16401.1	PB.16401.1
WALNUT_00013318	LncRNA.16401.1	PB.16401.1
WALNUT_00013319	LncRNA.16401.1	PB.16401.1
WALNUT_00013320	LncRNA.16401.1	PB.16401.1
WALNUT_00013321	LncRNA.16401.1	PB.16401.1
WALNUT_00013322	LncRNA.16401.1	PB.16401.1
WALNUT_00013323	LncRNA.16401.1	PB.16401.1
WALNUT_00013324	LncRNA.16401.1	PB.16401.1
WALNUT_00013325	LncRNA.16401.1	PB.16401.1
WALNUT_00013326	LncRNA.16401.1	PB.16401.1
WALNUT_00013327	LncRNA.16401.1	PB.16401.1
WALNUT_00013328	LncRNA.16401.1	PB.16401.1
WALNUT_00013329	LncRNA.16401.1	PB.16401.1
WALNUT_00013330	LncRNA.16401.1	PB.16401.1
WALNUT_00013331	LncRNA.16401.1	PB.16401.1
WALNUT_00013332	LncRNA.16401.1	PB.16401.1
WALNUT_00002248	LncRNA.9606.3	PB.9606.3
WALNUT_00002250	LncRNA.9606.3	PB.9606.3
WALNUT_00002251	LncRNA.9606.3	PB.9606.3
WALNUT_00004557	LncRNA.11407.1	PB.11407.1
WALNUT_00004558	LncRNA.11407.1	PB.11407.1
WALNUT_00004559	LncRNA.11407.1	PB.11407.1
WALNUT_00004560	LncRNA.11407.1	PB.11407.1
WALNUT_00004561	LncRNA.11407.1	PB.11407.1
WALNUT_00004562	LncRNA.11407.1	PB.11407.1
WALNUT_00004563	LncRNA.11407.1	PB.11407.1
WALNUT_00004564	LncRNA.11407.1	PB.11407.1
WALNUT_00004565	LncRNA.11407.1	PB.11407.1
WALNUT_00004566	LncRNA.11407.1	PB.11407.1
WALNUT_00004567	LncRNA.11407.1	PB.11407.1
WALNUT_00004568	LncRNA.11407.1	PB.11407.1
WALNUT_00004569	LncRNA.11407.1	PB.11407.1
WALNUT_00004571	LncRNA.11407.1	PB.11407.1
WALNUT_00004572	LncRNA.11407.1	PB.11407.1
WALNUT_00004573	LncRNA.11407.1	PB.11407.1
WALNUT_00004574	LncRNA.11407.1	PB.11407.1
WALNUT_00004575	LncRNA.11407.1	PB.11407.1
WALNUT_00004576	LncRNA.11407.1	PB.11407.1
WALNUT_00004577	LncRNA.11407.1	PB.11407.1
WALNUT_00004578	LncRNA.11407.1	PB.11407.1
WALNUT_00001278	LncRNA.5977.6	PB.5977.6
WALNUT_00001279	LncRNA.5977.6	PB.5977.6
WALNUT_00001280	LncRNA.5977.6	PB.5977.6
WALNUT_00001281	LncRNA.5977.6	PB.5977.6
WALNUT_00001282	LncRNA.5977.6	PB.5977.6
WALNUT_00001283	LncRNA.5977.6	PB.5977.6
WALNUT_00001284	LncRNA.5977.6	PB.5977.6
WALNUT_00001285	LncRNA.5977.6	PB.5977.6
WALNUT_00001286	LncRNA.5977.6	PB.5977.6
WALNUT_00001288	LncRNA.5977.6	PB.5977.6
WALNUT_00001289	LncRNA.5977.6	PB.5977.6
WALNUT_00001290	LncRNA.5977.6	PB.5977.6
WALNUT_00001291	LncRNA.5977.6	PB.5977.6
WALNUT_00001292	LncRNA.5977.6	PB.5977.6
WALNUT_00001293	LncRNA.5977.6	PB.5977.6
WALNUT_00001294	LncRNA.5977.6	PB.5977.6
WALNUT_00001295	LncRNA.5977.6	PB.5977.6
WALNUT_00001296	LncRNA.5977.6	PB.5977.6
WALNUT_00001297	LncRNA.5977.6	PB.5977.6
WALNUT_00001298	LncRNA.5977.6	PB.5977.6
WALNUT_00001299	LncRNA.5977.6	PB.5977.6
WALNUT_00010464	LncRNA.10837.6	PB.10837.6
WALNUT_00010465	LncRNA.10837.6	PB.10837.6
WALNUT_00010466	LncRNA.10837.6	PB.10837.6
WALNUT_00010467	LncRNA.10837.6	PB.10837.6
WALNUT_00010468	LncRNA.10837.6	PB.10837.6
WALNUT_00010469	LncRNA.10837.6	PB.10837.6
WALNUT_00010470	LncRNA.10837.6	PB.10837.6
WALNUT_00010471	LncRNA.10837.6	PB.10837.6
WALNUT_00010472	LncRNA.10837.6	PB.10837.6
WALNUT_00010473	LncRNA.10837.6	PB.10837.6
WALNUT_00010474	LncRNA.10837.6	PB.10837.6
WALNUT_00010475	LncRNA.10837.6	PB.10837.6
WALNUT_00010476	LncRNA.10837.6	PB.10837.6
WALNUT_00010477	LncRNA.10837.6	PB.10837.6
WALNUT_00010478	LncRNA.10837.6	PB.10837.6
WALNUT_00010479	LncRNA.10837.6	PB.10837.6
WALNUT_00010480	LncRNA.10837.6	PB.10837.6
WALNUT_00010481	LncRNA.10837.6	PB.10837.6
WALNUT_00010482	LncRNA.10837.6	PB.10837.6
WALNUT_00010483	LncRNA.10837.6	PB.10837.6
WALNUT_00010484	LncRNA.10837.6	PB.10837.6
WALNUT_00010485	LncRNA.10837.6	PB.10837.6
WALNUT_00003039	LncRNA.11741.2	PB.11741.2
WALNUT_00003040	LncRNA.11741.2	PB.11741.2
WALNUT_00003041	LncRNA.11741.2	PB.11741.2
WALNUT_00003042	LncRNA.11741.2	PB.11741.2
WALNUT_00003043	LncRNA.11741.2	PB.11741.2
WALNUT_00003044	LncRNA.11741.2	PB.11741.2
WALNUT_00003045	LncRNA.11741.2	PB.11741.2
WALNUT_00003046	LncRNA.11741.2	PB.11741.2
WALNUT_00003047	LncRNA.11741.2	PB.11741.2
WALNUT_00003049	LncRNA.11741.2	PB.11741.2
WALNUT_00003050	LncRNA.11741.2	PB.11741.2
WALNUT_00003051	LncRNA.11741.2	PB.11741.2
WALNUT_00003052	LncRNA.11741.2	PB.11741.2
WALNUT_00020020	LncRNA.2031.1	PB.2031.1
WALNUT_00020021	LncRNA.2031.1	PB.2031.1
WALNUT_00020022	LncRNA.2031.1	PB.2031.1
WALNUT_00020023	LncRNA.2031.1	PB.2031.1
WALNUT_00020024	LncRNA.2031.1	PB.2031.1
WALNUT_00020026	LncRNA.2031.1	PB.2031.1
WALNUT_00020027	LncRNA.2031.1	PB.2031.1
WALNUT_00020028	LncRNA.2031.1	PB.2031.1
WALNUT_00023955	LncRNA.17134.4	PB.17134.4
WALNUT_00023956	LncRNA.17134.4	PB.17134.4
WALNUT_00023957	LncRNA.17134.4	PB.17134.4
WALNUT_00023958	LncRNA.17134.4	PB.17134.4
WALNUT_00023959	LncRNA.17134.4	PB.17134.4
WALNUT_00023960	LncRNA.17134.4	PB.17134.4
WALNUT_00023961	LncRNA.17134.4	PB.17134.4
WALNUT_00023962	LncRNA.17134.4	PB.17134.4
WALNUT_00023963	LncRNA.17134.4	PB.17134.4
WALNUT_00023964	LncRNA.17134.4	PB.17134.4
WALNUT_00023965	LncRNA.17134.4	PB.17134.4
WALNUT_00023966	LncRNA.17134.4	PB.17134.4
WALNUT_00023968	LncRNA.17134.4	PB.17134.4
WALNUT_00000150	LncRNA.10388.1	PB.10388.1
WALNUT_00000614	LncRNA.10388.1	PB.10388.1
WALNUT_00000661	LncRNA.10388.1	PB.10388.1
WALNUT_00001257	LncRNA.10388.1	PB.10388.1
WALNUT_00001836	LncRNA.10388.1	PB.10388.1
WALNUT_00005664	LncRNA.10388.1	PB.10388.1
WALNUT_00006076	LncRNA.10388.1	PB.10388.1
WALNUT_00006120	LncRNA.10388.1	PB.10388.1
WALNUT_00006793	LncRNA.10388.1	PB.10388.1
WALNUT_00007985	LncRNA.10388.1	PB.10388.1
WALNUT_00008891	LncRNA.10388.1	PB.10388.1
WALNUT_00009110	LncRNA.10388.1	PB.10388.1
WALNUT_00009511	LncRNA.10388.1	PB.10388.1
WALNUT_00010540	LncRNA.10388.1	PB.10388.1
WALNUT_00010541	LncRNA.10388.1	PB.10388.1
WALNUT_00010542	LncRNA.10388.1	PB.10388.1
WALNUT_00010543	LncRNA.10388.1	PB.10388.1
WALNUT_00010663	LncRNA.10388.1	PB.10388.1
WALNUT_00012028	LncRNA.10388.1	PB.10388.1
WALNUT_00012165	LncRNA.10388.1	PB.10388.1
WALNUT_00014573	LncRNA.10388.1	PB.10388.1
WALNUT_00014642	LncRNA.10388.1	PB.10388.1
WALNUT_00017375	LncRNA.10388.1	PB.10388.1
WALNUT_00017508	LncRNA.10388.1	PB.10388.1
WALNUT_00017793	LncRNA.10388.1	PB.10388.1
WALNUT_00017800	LncRNA.10388.1	PB.10388.1
WALNUT_00018006	LncRNA.10388.1	PB.10388.1
WALNUT_00018328	LncRNA.10388.1	PB.10388.1
WALNUT_00018738	LncRNA.10388.1	PB.10388.1
WALNUT_00021071	LncRNA.10388.1	PB.10388.1
WALNUT_00021270	LncRNA.10388.1	PB.10388.1
WALNUT_00021356	LncRNA.10388.1	PB.10388.1
WALNUT_00023527	LncRNA.10388.1	PB.10388.1
WALNUT_00024823	LncRNA.10388.1	PB.10388.1
WALNUT_00027822	LncRNA.10388.1	PB.10388.1
WALNUT_00001465	LncRNA.12145.5	PB.12145.5
WALNUT_00001466	LncRNA.12145.5	PB.12145.5
WALNUT_00001467	LncRNA.12145.5	PB.12145.5
WALNUT_00001468	LncRNA.12145.5	PB.12145.5
WALNUT_00001469	LncRNA.12145.5	PB.12145.5
WALNUT_00001470	LncRNA.12145.5	PB.12145.5
WALNUT_00001471	LncRNA.12145.5	PB.12145.5
WALNUT_00001472	LncRNA.12145.5	PB.12145.5
WALNUT_00001473	LncRNA.12145.5	PB.12145.5
WALNUT_00001474	LncRNA.12145.5	PB.12145.5
WALNUT_00001475	LncRNA.12145.5	PB.12145.5
WALNUT_00001476	LncRNA.12145.5	PB.12145.5
WALNUT_00001477	LncRNA.12145.5	PB.12145.5
WALNUT_00001478	LncRNA.12145.5	PB.12145.5
WALNUT_00001479	LncRNA.12145.5	PB.12145.5
WALNUT_00017036	LncRNA.15685.3	PB.15685.3
WALNUT_00017037	LncRNA.15685.3	PB.15685.3
WALNUT_00017038	LncRNA.15685.3	PB.15685.3
WALNUT_00017039	LncRNA.15685.3	PB.15685.3
WALNUT_00017040	LncRNA.15685.3	PB.15685.3
WALNUT_00017041	LncRNA.15685.3	PB.15685.3
WALNUT_00017042	LncRNA.15685.3	PB.15685.3
WALNUT_00017043	LncRNA.15685.3	PB.15685.3
WALNUT_00017044	LncRNA.15685.3	PB.15685.3
WALNUT_00017045	LncRNA.15685.3	PB.15685.3
WALNUT_00017046	LncRNA.15685.3	PB.15685.3
WALNUT_00017047	LncRNA.15685.3	PB.15685.3
WALNUT_00000225	LncRNA.10625.1	PB.10625.1
WALNUT_00000226	LncRNA.10625.1	PB.10625.1
WALNUT_00000227	LncRNA.10625.1	PB.10625.1
WALNUT_00000228	LncRNA.10625.1	PB.10625.1
WALNUT_00000229	LncRNA.10625.1	PB.10625.1
WALNUT_00000230	LncRNA.10625.1	PB.10625.1
WALNUT_00000231	LncRNA.10625.1	PB.10625.1
WALNUT_00000232	LncRNA.10625.1	PB.10625.1
WALNUT_00000233	LncRNA.10625.1	PB.10625.1
WALNUT_00000234	LncRNA.10625.1	PB.10625.1
WALNUT_00000235	LncRNA.10625.1	PB.10625.1
WALNUT_00000236	LncRNA.10625.1	PB.10625.1
WALNUT_00000237	LncRNA.10625.1	PB.10625.1
WALNUT_00000238	LncRNA.10625.1	PB.10625.1
WALNUT_00000239	LncRNA.10625.1	PB.10625.1
WALNUT_00000240	LncRNA.10625.1	PB.10625.1
WALNUT_00020475	LncRNA.18493.1	PB.18493.1
WALNUT_00020476	LncRNA.18493.1	PB.18493.1
WALNUT_00020477	LncRNA.18493.1	PB.18493.1
WALNUT_00020478	LncRNA.18493.1	PB.18493.1
WALNUT_00020479	LncRNA.18493.1	PB.18493.1
WALNUT_00020480	LncRNA.18493.1	PB.18493.1
WALNUT_00020481	LncRNA.18493.1	PB.18493.1
WALNUT_00020482	LncRNA.18493.1	PB.18493.1
WALNUT_00020483	LncRNA.18493.1	PB.18493.1
WALNUT_00020484	LncRNA.18493.1	PB.18493.1
WALNUT_00020485	LncRNA.18493.1	PB.18493.1
WALNUT_00020486	LncRNA.18493.1	PB.18493.1
WALNUT_00020487	LncRNA.18493.1	PB.18493.1
WALNUT_00020488	LncRNA.18493.1	PB.18493.1
WALNUT_00020489	LncRNA.18493.1	PB.18493.1
WALNUT_00020490	LncRNA.18493.1	PB.18493.1
WALNUT_00020491	LncRNA.18493.1	PB.18493.1
WALNUT_00020492	LncRNA.18493.1	PB.18493.1
WALNUT_00020493	LncRNA.18493.1	PB.18493.1
WALNUT_00020494	LncRNA.18493.1	PB.18493.1
WALNUT_00020495	LncRNA.18493.1	PB.18493.1
WALNUT_00004704	LncRNA.17551.2	PB.17551.2
WALNUT_00004705	LncRNA.17551.2	PB.17551.2
WALNUT_00004706	LncRNA.17551.2	PB.17551.2
WALNUT_00004707	LncRNA.17551.2	PB.17551.2
WALNUT_00004708	LncRNA.17551.2	PB.17551.2
WALNUT_00004709	LncRNA.17551.2	PB.17551.2
WALNUT_00004710	LncRNA.17551.2	PB.17551.2
WALNUT_00004711	LncRNA.17551.2	PB.17551.2
WALNUT_00004712	LncRNA.17551.2	PB.17551.2
WALNUT_00004713	LncRNA.17551.2	PB.17551.2
WALNUT_00004714	LncRNA.17551.2	PB.17551.2
WALNUT_00004716	LncRNA.17551.2	PB.17551.2
WALNUT_00004717	LncRNA.17551.2	PB.17551.2
WALNUT_00004718	LncRNA.17551.2	PB.17551.2
WALNUT_00004719	LncRNA.17551.2	PB.17551.2
WALNUT_00004720	LncRNA.17551.2	PB.17551.2
WALNUT_00004721	LncRNA.17551.2	PB.17551.2
WALNUT_00024011	LncRNA.2812.1	PB.2812.1
WALNUT_00009213	LncRNA.10191.7	PB.10191.7
WALNUT_00009214	LncRNA.10191.7	PB.10191.7
WALNUT_00010998	LncRNA.10368.10	PB.10368.10
WALNUT_00010999	LncRNA.10368.10	PB.10368.10
WALNUT_00011000	LncRNA.10368.10	PB.10368.10
WALNUT_00011002	LncRNA.10368.10	PB.10368.10
WALNUT_00011003	LncRNA.10368.10	PB.10368.10
WALNUT_00011004	LncRNA.10368.10	PB.10368.10
WALNUT_00007658	LncRNA.11883.6	PB.11883.6
WALNUT_00007659	LncRNA.11883.6	PB.11883.6
WALNUT_00007660	LncRNA.11883.6	PB.11883.6
WALNUT_00007661	LncRNA.11883.6	PB.11883.6
WALNUT_00007663	LncRNA.11883.6	PB.11883.6
WALNUT_00010333	LncRNA.19169.2	PB.19169.2
WALNUT_00010334	LncRNA.19169.2	PB.19169.2
WALNUT_00010335	LncRNA.19169.2	PB.19169.2
WALNUT_00010336	LncRNA.19169.2	PB.19169.2
WALNUT_00015572	LncRNA.13101.2	PB.13101.2
WALNUT_00015573	LncRNA.13101.2	PB.13101.2
WALNUT_00015574	LncRNA.13101.2	PB.13101.2
WALNUT_00015575	LncRNA.13101.2	PB.13101.2
WALNUT_00015576	LncRNA.13101.2	PB.13101.2
WALNUT_00015577	LncRNA.13101.2	PB.13101.2
WALNUT_00015578	LncRNA.13101.2	PB.13101.2
WALNUT_00008508	LncRNA.15903.3	PB.15903.3
WALNUT_00008509	LncRNA.15903.3	PB.15903.3
WALNUT_00008510	LncRNA.15903.3	PB.15903.3
WALNUT_00008511	LncRNA.15903.3	PB.15903.3
WALNUT_00008512	LncRNA.15903.3	PB.15903.3
WALNUT_00008513	LncRNA.15903.3	PB.15903.3
WALNUT_00008514	LncRNA.15903.3	PB.15903.3
WALNUT_00008515	LncRNA.15903.3	PB.15903.3
WALNUT_00008516	LncRNA.15903.3	PB.15903.3
WALNUT_00008517	LncRNA.15903.3	PB.15903.3
WALNUT_00008519	LncRNA.15903.3	PB.15903.3
WALNUT_00008520	LncRNA.15903.3	PB.15903.3
WALNUT_00008521	LncRNA.15903.3	PB.15903.3
WALNUT_00008522	LncRNA.15903.3	PB.15903.3
WALNUT_00008523	LncRNA.15903.3	PB.15903.3
WALNUT_00008524	LncRNA.15903.3	PB.15903.3
WALNUT_00018811	LncRNA.6489.2	PB.6489.2
WALNUT_00018814	LncRNA.6489.2	PB.6489.2
WALNUT_00018815	LncRNA.6489.2	PB.6489.2
WALNUT_00018816	LncRNA.6489.2	PB.6489.2
WALNUT_00018817	LncRNA.6489.2	PB.6489.2
WALNUT_00018818	LncRNA.6489.2	PB.6489.2
WALNUT_00018819	LncRNA.6489.2	PB.6489.2
WALNUT_00018820	LncRNA.6489.2	PB.6489.2
WALNUT_00018821	LncRNA.6489.2	PB.6489.2
WALNUT_00018822	LncRNA.6489.2	PB.6489.2
WALNUT_00018823	LncRNA.6489.2	PB.6489.2
WALNUT_00000548	LncRNA.14473.1	PB.14473.1
WALNUT_00019280	LncRNA.14473.1	PB.14473.1
WALNUT_00019281	LncRNA.14473.1	PB.14473.1
WALNUT_00019282	LncRNA.14473.1	PB.14473.1
WALNUT_00019283	LncRNA.14473.1	PB.14473.1
WALNUT_00019284	LncRNA.14473.1	PB.14473.1
WALNUT_00019285	LncRNA.14473.1	PB.14473.1
WALNUT_00019287	LncRNA.14473.1	PB.14473.1
WALNUT_00019288	LncRNA.14473.1	PB.14473.1
WALNUT_00019289	LncRNA.14473.1	PB.14473.1
WALNUT_00019290	LncRNA.14473.1	PB.14473.1
WALNUT_00019291	LncRNA.14473.1	PB.14473.1
WALNUT_00019292	LncRNA.14473.1	PB.14473.1
WALNUT_00019293	LncRNA.14473.1	PB.14473.1
WALNUT_00019294	LncRNA.14473.1	PB.14473.1
WALNUT_00002226	LncRNA.9590.1	PB.9590.1
WALNUT_00002227	LncRNA.9590.1	PB.9590.1
WALNUT_00002228	LncRNA.9590.1	PB.9590.1
WALNUT_00002229	LncRNA.9590.1	PB.9590.1
WALNUT_00002231	LncRNA.9590.1	PB.9590.1
WALNUT_00011044	LncRNA.9590.1	PB.9590.1
WALNUT_00020768	LncRNA.9590.1	PB.9590.1
WALNUT_00020769	LncRNA.9590.1	PB.9590.1
WALNUT_00032043	LncRNA.9590.1	PB.9590.1
WALNUT_00018483	LncRNA.3739.2	PB.3739.2
WALNUT_00018484	LncRNA.3739.2	PB.3739.2
WALNUT_00018485	LncRNA.3739.2	PB.3739.2
WALNUT_00018486	LncRNA.3739.2	PB.3739.2
WALNUT_00018487	LncRNA.3739.2	PB.3739.2
WALNUT_00009281	LncRNA.9718.1	PB.9718.1
WALNUT_00009282	LncRNA.9718.1	PB.9718.1
WALNUT_00009283	LncRNA.9718.1	PB.9718.1
WALNUT_00009284	LncRNA.9718.1	PB.9718.1
WALNUT_00009285	LncRNA.9718.1	PB.9718.1
WALNUT_00009286	LncRNA.9718.1	PB.9718.1
WALNUT_00009287	LncRNA.9718.1	PB.9718.1
WALNUT_00009288	LncRNA.9718.1	PB.9718.1
WALNUT_00009289	LncRNA.9718.1	PB.9718.1
WALNUT_00009290	LncRNA.9718.1	PB.9718.1
WALNUT_00009291	LncRNA.9718.1	PB.9718.1
WALNUT_00009292	LncRNA.9718.1	PB.9718.1
WALNUT_00009293	LncRNA.9718.1	PB.9718.1
WALNUT_00009294	LncRNA.9718.1	PB.9718.1
WALNUT_00009295	LncRNA.9718.1	PB.9718.1
WALNUT_00009296	LncRNA.9718.1	PB.9718.1
WALNUT_00009297	LncRNA.9718.1	PB.9718.1
WALNUT_00017703	LncRNA.13220.2	PB.13220.2
WALNUT_00017704	LncRNA.13220.2	PB.13220.2
WALNUT_00017705	LncRNA.13220.2	PB.13220.2
WALNUT_00017706	LncRNA.13220.2	PB.13220.2
WALNUT_00017707	LncRNA.13220.2	PB.13220.2
WALNUT_00017708	LncRNA.13220.2	PB.13220.2
WALNUT_00017709	LncRNA.13220.2	PB.13220.2
WALNUT_00017710	LncRNA.13220.2	PB.13220.2
WALNUT_00017711	LncRNA.13220.2	PB.13220.2
WALNUT_00017712	LncRNA.13220.2	PB.13220.2
WALNUT_00017713	LncRNA.13220.2	PB.13220.2
WALNUT_00017714	LncRNA.13220.2	PB.13220.2
WALNUT_00017715	LncRNA.13220.2	PB.13220.2
WALNUT_00017716	LncRNA.13220.2	PB.13220.2
WALNUT_00017717	LncRNA.13220.2	PB.13220.2
WALNUT_00017718	LncRNA.13220.2	PB.13220.2
WALNUT_00017719	LncRNA.13220.2	PB.13220.2
WALNUT_00017720	LncRNA.13220.2	PB.13220.2
WALNUT_00017721	LncRNA.13220.2	PB.13220.2
WALNUT_00017722	LncRNA.13220.2	PB.13220.2
WALNUT_00017723	LncRNA.13220.2	PB.13220.2
WALNUT_00017724	LncRNA.13220.2	PB.13220.2
WALNUT_00000150	LncRNA.10209.1	PB.10209.1
WALNUT_00000614	LncRNA.10209.1	PB.10209.1
WALNUT_00001836	LncRNA.10209.1	PB.10209.1
WALNUT_00005664	LncRNA.10209.1	PB.10209.1
WALNUT_00006076	LncRNA.10209.1	PB.10209.1
WALNUT_00006120	LncRNA.10209.1	PB.10209.1
WALNUT_00006793	LncRNA.10209.1	PB.10209.1
WALNUT_00007985	LncRNA.10209.1	PB.10209.1
WALNUT_00008891	LncRNA.10209.1	PB.10209.1
WALNUT_00009511	LncRNA.10209.1	PB.10209.1
WALNUT_00010663	LncRNA.10209.1	PB.10209.1
WALNUT_00011518	LncRNA.10209.1	PB.10209.1
WALNUT_00011519	LncRNA.10209.1	PB.10209.1
WALNUT_00011521	LncRNA.10209.1	PB.10209.1
WALNUT_00011522	LncRNA.10209.1	PB.10209.1
WALNUT_00011523	LncRNA.10209.1	PB.10209.1
WALNUT_00011524	LncRNA.10209.1	PB.10209.1
WALNUT_00011525	LncRNA.10209.1	PB.10209.1
WALNUT_00011526	LncRNA.10209.1	PB.10209.1
WALNUT_00011527	LncRNA.10209.1	PB.10209.1
WALNUT_00011528	LncRNA.10209.1	PB.10209.1
WALNUT_00011529	LncRNA.10209.1	PB.10209.1
WALNUT_00012028	LncRNA.10209.1	PB.10209.1
WALNUT_00012165	LncRNA.10209.1	PB.10209.1
WALNUT_00012996	LncRNA.10209.1	PB.10209.1
WALNUT_00014573	LncRNA.10209.1	PB.10209.1
WALNUT_00016542	LncRNA.10209.1	PB.10209.1
WALNUT_00017508	LncRNA.10209.1	PB.10209.1
WALNUT_00017793	LncRNA.10209.1	PB.10209.1
WALNUT_00017800	LncRNA.10209.1	PB.10209.1
WALNUT_00018006	LncRNA.10209.1	PB.10209.1
WALNUT_00018328	LncRNA.10209.1	PB.10209.1
WALNUT_00018738	LncRNA.10209.1	PB.10209.1
WALNUT_00021270	LncRNA.10209.1	PB.10209.1
WALNUT_00021356	LncRNA.10209.1	PB.10209.1
WALNUT_00023527	LncRNA.10209.1	PB.10209.1
WALNUT_00024823	LncRNA.10209.1	PB.10209.1
WALNUT_00026417	LncRNA.10209.1	PB.10209.1
WALNUT_00027822	LncRNA.10209.1	PB.10209.1
WALNUT_00014591	LncRNA.13442.20	PB.13442.20
WALNUT_00014592	LncRNA.13442.20	PB.13442.20
WALNUT_00014593	LncRNA.13442.20	PB.13442.20
WALNUT_00014594	LncRNA.13442.20	PB.13442.20
WALNUT_00014595	LncRNA.13442.20	PB.13442.20
WALNUT_00014596	LncRNA.13442.20	PB.13442.20
WALNUT_00014597	LncRNA.13442.20	PB.13442.20
WALNUT_00014598	LncRNA.13442.20	PB.13442.20
WALNUT_00014599	LncRNA.13442.20	PB.13442.20
WALNUT_00014600	LncRNA.13442.20	PB.13442.20
WALNUT_00014601	LncRNA.13442.20	PB.13442.20
WALNUT_00014602	LncRNA.13442.20	PB.13442.20
WALNUT_00014603	LncRNA.13442.20	PB.13442.20
WALNUT_00014604	LncRNA.13442.20	PB.13442.20
WALNUT_00014605	LncRNA.13442.20	PB.13442.20
WALNUT_00005695	LncRNA.11032.1	PB.11032.1
WALNUT_00005696	LncRNA.11032.1	PB.11032.1
WALNUT_00005697	LncRNA.11032.1	PB.11032.1
WALNUT_00005698	LncRNA.11032.1	PB.11032.1
WALNUT_00005699	LncRNA.11032.1	PB.11032.1
WALNUT_00005700	LncRNA.11032.1	PB.11032.1
WALNUT_00005701	LncRNA.11032.1	PB.11032.1
WALNUT_00005702	LncRNA.11032.1	PB.11032.1
WALNUT_00005703	LncRNA.11032.1	PB.11032.1
WALNUT_00005704	LncRNA.11032.1	PB.11032.1
WALNUT_00005705	LncRNA.11032.1	PB.11032.1
WALNUT_00005706	LncRNA.11032.1	PB.11032.1
WALNUT_00005707	LncRNA.11032.1	PB.11032.1
WALNUT_00005708	LncRNA.11032.1	PB.11032.1
WALNUT_00005709	LncRNA.11032.1	PB.11032.1
WALNUT_00005710	LncRNA.11032.1	PB.11032.1
WALNUT_00000754	LncRNA.8460.2	PB.8460.2
WALNUT_00000755	LncRNA.8460.2	PB.8460.2
WALNUT_00000756	LncRNA.8460.2	PB.8460.2
WALNUT_00000757	LncRNA.8460.2	PB.8460.2
WALNUT_00000758	LncRNA.8460.2	PB.8460.2
WALNUT_00000759	LncRNA.8460.2	PB.8460.2
WALNUT_00000760	LncRNA.8460.2	PB.8460.2
WALNUT_00000761	LncRNA.8460.2	PB.8460.2
WALNUT_00000762	LncRNA.8460.2	PB.8460.2
WALNUT_00000763	LncRNA.8460.2	PB.8460.2
WALNUT_00000764	LncRNA.8460.2	PB.8460.2
WALNUT_00000765	LncRNA.8460.2	PB.8460.2
WALNUT_00020588	LncRNA.8460.2	PB.8460.2
WALNUT_00008321	LncRNA.15543.1	PB.15543.1
WALNUT_00008322	LncRNA.15543.1	PB.15543.1
WALNUT_00008323	LncRNA.15543.1	PB.15543.1
WALNUT_00008324	LncRNA.15543.1	PB.15543.1
WALNUT_00008325	LncRNA.15543.1	PB.15543.1
WALNUT_00008326	LncRNA.15543.1	PB.15543.1
WALNUT_00005786	LncRNA.11765.1	PB.11765.1
WALNUT_00005787	LncRNA.11765.1	PB.11765.1
WALNUT_00005788	LncRNA.11765.1	PB.11765.1
WALNUT_00005789	LncRNA.11765.1	PB.11765.1
WALNUT_00005790	LncRNA.11765.1	PB.11765.1
WALNUT_00005791	LncRNA.11765.1	PB.11765.1
WALNUT_00005792	LncRNA.11765.1	PB.11765.1
WALNUT_00005793	LncRNA.11765.1	PB.11765.1
WALNUT_00005794	LncRNA.11765.1	PB.11765.1
WALNUT_00005795	LncRNA.11765.1	PB.11765.1
WALNUT_00005796	LncRNA.11765.1	PB.11765.1
WALNUT_00005797	LncRNA.11765.1	PB.11765.1
WALNUT_00009869	LncRNA.15373.13	PB.15373.13
WALNUT_00009870	LncRNA.15373.13	PB.15373.13
WALNUT_00009871	LncRNA.15373.13	PB.15373.13
WALNUT_00009872	LncRNA.15373.13	PB.15373.13
WALNUT_00009873	LncRNA.15373.13	PB.15373.13
WALNUT_00009874	LncRNA.15373.13	PB.15373.13
WALNUT_00009875	LncRNA.15373.13	PB.15373.13
WALNUT_00009876	LncRNA.15373.13	PB.15373.13
WALNUT_00009877	LncRNA.15373.13	PB.15373.13
WALNUT_00009878	LncRNA.15373.13	PB.15373.13
WALNUT_00009880	LncRNA.15373.13	PB.15373.13
WALNUT_00009881	LncRNA.15373.13	PB.15373.13
WALNUT_00009882	LncRNA.15373.13	PB.15373.13
WALNUT_00009883	LncRNA.15373.13	PB.15373.13
WALNUT_00009884	LncRNA.15373.13	PB.15373.13
WALNUT_00009885	LncRNA.15373.13	PB.15373.13
WALNUT_00009886	LncRNA.15373.13	PB.15373.13
WALNUT_00009531	LncRNA.11817.1	PB.11817.1
WALNUT_00009532	LncRNA.11817.1	PB.11817.1
WALNUT_00009533	LncRNA.11817.1	PB.11817.1
WALNUT_00003334	LncRNA.9465.1	PB.9465.1
WALNUT_00003335	LncRNA.9465.1	PB.9465.1
WALNUT_00003336	LncRNA.9465.1	PB.9465.1
WALNUT_00003337	LncRNA.9465.1	PB.9465.1
WALNUT_00003338	LncRNA.9465.1	PB.9465.1
WALNUT_00003339	LncRNA.9465.1	PB.9465.1
WALNUT_00003340	LncRNA.9465.1	PB.9465.1
WALNUT_00003341	LncRNA.9465.1	PB.9465.1
WALNUT_00003342	LncRNA.9465.1	PB.9465.1
WALNUT_00003343	LncRNA.9465.1	PB.9465.1
WALNUT_00003344	LncRNA.9465.1	PB.9465.1
WALNUT_00003345	LncRNA.9465.1	PB.9465.1
WALNUT_00003346	LncRNA.9465.1	PB.9465.1
WALNUT_00003347	LncRNA.9465.1	PB.9465.1
WALNUT_00003348	LncRNA.9465.1	PB.9465.1
WALNUT_00003349	LncRNA.9465.1	PB.9465.1
WALNUT_00003350	LncRNA.9465.1	PB.9465.1
WALNUT_00018669	LncRNA.9465.1	PB.9465.1
WALNUT_00004094	LncRNA.7747.1	PB.7747.1
WALNUT_00004095	LncRNA.7747.1	PB.7747.1
WALNUT_00004096	LncRNA.7747.1	PB.7747.1
WALNUT_00004097	LncRNA.7747.1	PB.7747.1
WALNUT_00004098	LncRNA.7747.1	PB.7747.1
WALNUT_00004099	LncRNA.7747.1	PB.7747.1
WALNUT_00004100	LncRNA.7747.1	PB.7747.1
WALNUT_00004101	LncRNA.7747.1	PB.7747.1
WALNUT_00004102	LncRNA.7747.1	PB.7747.1
WALNUT_00004103	LncRNA.7747.1	PB.7747.1
WALNUT_00004104	LncRNA.7747.1	PB.7747.1
WALNUT_00009856	LncRNA.15359.1	PB.15359.1
WALNUT_00009857	LncRNA.15359.1	PB.15359.1
WALNUT_00009858	LncRNA.15359.1	PB.15359.1
WALNUT_00009859	LncRNA.15359.1	PB.15359.1
WALNUT_00009860	LncRNA.15359.1	PB.15359.1
WALNUT_00009861	LncRNA.15359.1	PB.15359.1
WALNUT_00009863	LncRNA.15359.1	PB.15359.1
WALNUT_00009864	LncRNA.15359.1	PB.15359.1
WALNUT_00009865	LncRNA.15359.1	PB.15359.1
WALNUT_00009866	LncRNA.15359.1	PB.15359.1
WALNUT_00009867	LncRNA.15359.1	PB.15359.1
WALNUT_00009868	LncRNA.15359.1	PB.15359.1
WALNUT_00021589	LncRNA.38.2	PB.38.2
WALNUT_00009457	LncRNA.7950.4	PB.7950.4
WALNUT_00009458	LncRNA.7950.4	PB.7950.4
WALNUT_00009459	LncRNA.7950.4	PB.7950.4
WALNUT_00009460	LncRNA.7950.4	PB.7950.4
WALNUT_00009461	LncRNA.7950.4	PB.7950.4
WALNUT_00009462	LncRNA.7950.4	PB.7950.4
WALNUT_00009463	LncRNA.7950.4	PB.7950.4
WALNUT_00009464	LncRNA.7950.4	PB.7950.4
WALNUT_00009465	LncRNA.7950.4	PB.7950.4
WALNUT_00006218	LncRNA.9201.1	PB.9201.1
WALNUT_00006219	LncRNA.9201.1	PB.9201.1
WALNUT_00006220	LncRNA.9201.1	PB.9201.1
WALNUT_00006221	LncRNA.9201.1	PB.9201.1
WALNUT_00006222	LncRNA.9201.1	PB.9201.1
WALNUT_00006223	LncRNA.9201.1	PB.9201.1
WALNUT_00006224	LncRNA.9201.1	PB.9201.1
WALNUT_00006225	LncRNA.9201.1	PB.9201.1
WALNUT_00006226	LncRNA.9201.1	PB.9201.1
WALNUT_00006227	LncRNA.9201.1	PB.9201.1
WALNUT_00006228	LncRNA.9201.1	PB.9201.1
WALNUT_00006229	LncRNA.9201.1	PB.9201.1
WALNUT_00006230	LncRNA.9201.1	PB.9201.1
WALNUT_00006231	LncRNA.9201.1	PB.9201.1
WALNUT_00025737	LncRNA.2444.4	PB.2444.4
WALNUT_00025738	LncRNA.2444.4	PB.2444.4
WALNUT_00025739	LncRNA.2444.4	PB.2444.4
WALNUT_00025741	LncRNA.2444.4	PB.2444.4
WALNUT_00025742	LncRNA.2444.4	PB.2444.4
WALNUT_00000150	LncRNA.17436.1	PB.17436.1
WALNUT_00000661	LncRNA.17436.1	PB.17436.1
WALNUT_00001836	LncRNA.17436.1	PB.17436.1
WALNUT_00005664	LncRNA.17436.1	PB.17436.1
WALNUT_00006793	LncRNA.17436.1	PB.17436.1
WALNUT_00007923	LncRNA.17436.1	PB.17436.1
WALNUT_00009110	LncRNA.17436.1	PB.17436.1
WALNUT_00009511	LncRNA.17436.1	PB.17436.1
WALNUT_00010663	LncRNA.17436.1	PB.17436.1
WALNUT_00012165	LncRNA.17436.1	PB.17436.1
WALNUT_00014573	LncRNA.17436.1	PB.17436.1
WALNUT_00017508	LncRNA.17436.1	PB.17436.1
WALNUT_00018006	LncRNA.17436.1	PB.17436.1
WALNUT_00021270	LncRNA.17436.1	PB.17436.1
WALNUT_00021356	LncRNA.17436.1	PB.17436.1
WALNUT_00023527	LncRNA.17436.1	PB.17436.1
WALNUT_00023747	LncRNA.17436.1	PB.17436.1
WALNUT_00023748	LncRNA.17436.1	PB.17436.1
WALNUT_00023749	LncRNA.17436.1	PB.17436.1
WALNUT_00023750	LncRNA.17436.1	PB.17436.1
WALNUT_00023751	LncRNA.17436.1	PB.17436.1
WALNUT_00023752	LncRNA.17436.1	PB.17436.1
WALNUT_00023753	LncRNA.17436.1	PB.17436.1
WALNUT_00023754	LncRNA.17436.1	PB.17436.1
WALNUT_00024823	LncRNA.17436.1	PB.17436.1
WALNUT_00017068	LncRNA.1889.7	PB.1889.7
WALNUT_00017069	LncRNA.1889.7	PB.1889.7
WALNUT_00017070	LncRNA.1889.7	PB.1889.7
WALNUT_00017071	LncRNA.1889.7	PB.1889.7
WALNUT_00017073	LncRNA.1889.7	PB.1889.7
WALNUT_00017074	LncRNA.1889.7	PB.1889.7
WALNUT_00017075	LncRNA.1889.7	PB.1889.7
WALNUT_00011011	LncRNA.5516.7	PB.5516.7
WALNUT_00011012	LncRNA.5516.7	PB.5516.7
WALNUT_00011013	LncRNA.5516.7	PB.5516.7
WALNUT_00011014	LncRNA.5516.7	PB.5516.7
WALNUT_00011015	LncRNA.5516.7	PB.5516.7
WALNUT_00011016	LncRNA.5516.7	PB.5516.7
WALNUT_00011017	LncRNA.5516.7	PB.5516.7
WALNUT_00011018	LncRNA.5516.7	PB.5516.7
WALNUT_00011019	LncRNA.5516.7	PB.5516.7
WALNUT_00011020	LncRNA.5516.7	PB.5516.7
WALNUT_00011021	LncRNA.5516.7	PB.5516.7
WALNUT_00011022	LncRNA.5516.7	PB.5516.7
WALNUT_00011023	LncRNA.5516.7	PB.5516.7
WALNUT_00011025	LncRNA.5516.7	PB.5516.7
WALNUT_00011026	LncRNA.5516.7	PB.5516.7
WALNUT_00029604	LncRNA.2971.1	PB.2971.1
WALNUT_00024098	LncRNA.6198.2	PB.6198.2
WALNUT_00024099	LncRNA.6198.2	PB.6198.2
WALNUT_00007724	LncRNA.9978.3	PB.9978.3
WALNUT_00007725	LncRNA.9978.3	PB.9978.3
WALNUT_00007726	LncRNA.9978.3	PB.9978.3
WALNUT_00007727	LncRNA.9978.3	PB.9978.3
WALNUT_00007728	LncRNA.9978.3	PB.9978.3
WALNUT_00007729	LncRNA.9978.3	PB.9978.3
WALNUT_00007730	LncRNA.9978.3	PB.9978.3
WALNUT_00007731	LncRNA.9978.3	PB.9978.3
WALNUT_00007732	LncRNA.9978.3	PB.9978.3
WALNUT_00007733	LncRNA.9978.3	PB.9978.3
WALNUT_00007734	LncRNA.9978.3	PB.9978.3
WALNUT_00007735	LncRNA.9978.3	PB.9978.3
WALNUT_00009397	LncRNA.9849.4	PB.9849.4
WALNUT_00009398	LncRNA.9849.4	PB.9849.4
WALNUT_00009399	LncRNA.9849.4	PB.9849.4
WALNUT_00009400	LncRNA.9849.4	PB.9849.4
WALNUT_00000023	LncRNA.8175.1	PB.8175.1
WALNUT_00000024	LncRNA.8175.1	PB.8175.1
WALNUT_00000025	LncRNA.8175.1	PB.8175.1
WALNUT_00000026	LncRNA.8175.1	PB.8175.1
WALNUT_00000027	LncRNA.8175.1	PB.8175.1
WALNUT_00000028	LncRNA.8175.1	PB.8175.1
WALNUT_00003823	LncRNA.11895.2	PB.11895.2
WALNUT_00003824	LncRNA.11895.2	PB.11895.2
WALNUT_00003826	LncRNA.11895.2	PB.11895.2
WALNUT_00003827	LncRNA.11895.2	PB.11895.2
WALNUT_00022063	LncRNA.18822.1	PB.18822.1
WALNUT_00022064	LncRNA.18822.1	PB.18822.1
WALNUT_00022065	LncRNA.18822.1	PB.18822.1
WALNUT_00022066	LncRNA.18822.1	PB.18822.1
WALNUT_00022067	LncRNA.18822.1	PB.18822.1
WALNUT_00022068	LncRNA.18822.1	PB.18822.1
WALNUT_00022069	LncRNA.18822.1	PB.18822.1
WALNUT_00022070	LncRNA.18822.1	PB.18822.1
WALNUT_00022071	LncRNA.18822.1	PB.18822.1
WALNUT_00023424	LncRNA.13838.1	PB.13838.1
WALNUT_00023425	LncRNA.13838.1	PB.13838.1
WALNUT_00023426	LncRNA.13838.1	PB.13838.1
WALNUT_00023427	LncRNA.13838.1	PB.13838.1
WALNUT_00023428	LncRNA.13838.1	PB.13838.1
WALNUT_00023429	LncRNA.13838.1	PB.13838.1
WALNUT_00023430	LncRNA.13838.1	PB.13838.1
WALNUT_00023431	LncRNA.13838.1	PB.13838.1
WALNUT_00023432	LncRNA.13838.1	PB.13838.1
WALNUT_00023433	LncRNA.13838.1	PB.13838.1
WALNUT_00023434	LncRNA.13838.1	PB.13838.1
WALNUT_00023435	LncRNA.13838.1	PB.13838.1
WALNUT_00011200	LncRNA.12009.4	PB.12009.4
WALNUT_00011201	LncRNA.12009.4	PB.12009.4
WALNUT_00011202	LncRNA.12009.4	PB.12009.4
WALNUT_00027572	LncRNA.15101.2	PB.15101.2
WALNUT_00027573	LncRNA.15101.2	PB.15101.2
WALNUT_00027575	LncRNA.15101.2	PB.15101.2
WALNUT_00027576	LncRNA.15101.2	PB.15101.2
WALNUT_00001119	LncRNA.5861.1	PB.5861.1
WALNUT_00001120	LncRNA.5861.1	PB.5861.1
WALNUT_00001121	LncRNA.5861.1	PB.5861.1
WALNUT_00001122	LncRNA.5861.1	PB.5861.1
WALNUT_00001123	LncRNA.5861.1	PB.5861.1
WALNUT_00001124	LncRNA.5861.1	PB.5861.1
WALNUT_00001125	LncRNA.5861.1	PB.5861.1
WALNUT_00001126	LncRNA.5861.1	PB.5861.1
WALNUT_00001127	LncRNA.5861.1	PB.5861.1
WALNUT_00001128	LncRNA.5861.1	PB.5861.1
WALNUT_00001129	LncRNA.5861.1	PB.5861.1
WALNUT_00001130	LncRNA.5861.1	PB.5861.1
WALNUT_00001131	LncRNA.5861.1	PB.5861.1
WALNUT_00001132	LncRNA.5861.1	PB.5861.1
WALNUT_00001133	LncRNA.5861.1	PB.5861.1
WALNUT_00001134	LncRNA.5861.1	PB.5861.1
WALNUT_00001135	LncRNA.5861.1	PB.5861.1
WALNUT_00001136	LncRNA.5861.1	PB.5861.1
WALNUT_00001137	LncRNA.5861.1	PB.5861.1
WALNUT_00001138	LncRNA.5861.1	PB.5861.1
WALNUT_00001139	LncRNA.5861.1	PB.5861.1
WALNUT_00023280	LncRNA.13254.1	PB.13254.1
WALNUT_00023281	LncRNA.13254.1	PB.13254.1
WALNUT_00023282	LncRNA.13254.1	PB.13254.1
WALNUT_00023283	LncRNA.13254.1	PB.13254.1
WALNUT_00023284	LncRNA.13254.1	PB.13254.1
WALNUT_00023285	LncRNA.13254.1	PB.13254.1
WALNUT_00023286	LncRNA.13254.1	PB.13254.1
WALNUT_00023287	LncRNA.13254.1	PB.13254.1
WALNUT_00023289	LncRNA.13254.1	PB.13254.1
WALNUT_00023290	LncRNA.13254.1	PB.13254.1
WALNUT_00002263	LncRNA.12727.1	PB.12727.1
WALNUT_00002264	LncRNA.12727.1	PB.12727.1
WALNUT_00002265	LncRNA.12727.1	PB.12727.1
WALNUT_00002266	LncRNA.12727.1	PB.12727.1
WALNUT_00002267	LncRNA.12727.1	PB.12727.1
WALNUT_00002268	LncRNA.12727.1	PB.12727.1
WALNUT_00002269	LncRNA.12727.1	PB.12727.1
WALNUT_00002270	LncRNA.12727.1	PB.12727.1
WALNUT_00002271	LncRNA.12727.1	PB.12727.1
WALNUT_00002272	LncRNA.12727.1	PB.12727.1
WALNUT_00002273	LncRNA.12727.1	PB.12727.1
WALNUT_00002274	LncRNA.12727.1	PB.12727.1
WALNUT_00002275	LncRNA.12727.1	PB.12727.1
WALNUT_00002276	LncRNA.12727.1	PB.12727.1
WALNUT_00002277	LncRNA.12727.1	PB.12727.1
WALNUT_00002278	LncRNA.12727.1	PB.12727.1
WALNUT_00002279	LncRNA.12727.1	PB.12727.1
WALNUT_00004894	LncRNA.14996.1	PB.14996.1
WALNUT_00004895	LncRNA.14996.1	PB.14996.1
WALNUT_00004896	LncRNA.14996.1	PB.14996.1
WALNUT_00004897	LncRNA.14996.1	PB.14996.1
WALNUT_00004898	LncRNA.14996.1	PB.14996.1
WALNUT_00004899	LncRNA.14996.1	PB.14996.1
WALNUT_00004900	LncRNA.14996.1	PB.14996.1
WALNUT_00004901	LncRNA.14996.1	PB.14996.1
WALNUT_00013928	LncRNA.18012.4	PB.18012.4
WALNUT_00019703	LncRNA.18012.4	PB.18012.4
WALNUT_00019704	LncRNA.18012.4	PB.18012.4
WALNUT_00019705	LncRNA.18012.4	PB.18012.4
WALNUT_00019706	LncRNA.18012.4	PB.18012.4
WALNUT_00019707	LncRNA.18012.4	PB.18012.4
WALNUT_00019709	LncRNA.18012.4	PB.18012.4
WALNUT_00019710	LncRNA.18012.4	PB.18012.4
WALNUT_00032114	LncRNA.18012.4	PB.18012.4
WALNUT_00006809	LncRNA.9165.2	PB.9165.2
WALNUT_00006810	LncRNA.9165.2	PB.9165.2
WALNUT_00006811	LncRNA.9165.2	PB.9165.2
WALNUT_00006812	LncRNA.9165.2	PB.9165.2
WALNUT_00006813	LncRNA.9165.2	PB.9165.2
WALNUT_00006814	LncRNA.9165.2	PB.9165.2
WALNUT_00006815	LncRNA.9165.2	PB.9165.2
WALNUT_00006816	LncRNA.9165.2	PB.9165.2
WALNUT_00014026	LncRNA.6118.1	PB.6118.1
WALNUT_00014027	LncRNA.6118.1	PB.6118.1
WALNUT_00014028	LncRNA.6118.1	PB.6118.1
WALNUT_00014029	LncRNA.6118.1	PB.6118.1
WALNUT_00014030	LncRNA.6118.1	PB.6118.1
WALNUT_00014031	LncRNA.6118.1	PB.6118.1
WALNUT_00014032	LncRNA.6118.1	PB.6118.1
WALNUT_00014033	LncRNA.6118.1	PB.6118.1
WALNUT_00014034	LncRNA.6118.1	PB.6118.1
WALNUT_00014035	LncRNA.6118.1	PB.6118.1
WALNUT_00000695	LncRNA.8988.5	PB.8988.5
WALNUT_00000696	LncRNA.8988.5	PB.8988.5
WALNUT_00000697	LncRNA.8988.5	PB.8988.5
WALNUT_00000698	LncRNA.8988.5	PB.8988.5
WALNUT_00000699	LncRNA.8988.5	PB.8988.5
WALNUT_00000701	LncRNA.8988.5	PB.8988.5
WALNUT_00000702	LncRNA.8988.5	PB.8988.5
WALNUT_00000703	LncRNA.8988.5	PB.8988.5
WALNUT_00000704	LncRNA.8988.5	PB.8988.5
WALNUT_00000705	LncRNA.8988.5	PB.8988.5
WALNUT_00000706	LncRNA.8988.5	PB.8988.5
WALNUT_00000707	LncRNA.8988.5	PB.8988.5
WALNUT_00000708	LncRNA.8988.5	PB.8988.5
WALNUT_00019443	LncRNA.4046.1	PB.4046.1
WALNUT_00019444	LncRNA.4046.1	PB.4046.1
WALNUT_00019445	LncRNA.4046.1	PB.4046.1
WALNUT_00019446	LncRNA.4046.1	PB.4046.1
WALNUT_00019447	LncRNA.4046.1	PB.4046.1
WALNUT_00019448	LncRNA.4046.1	PB.4046.1
WALNUT_00019449	LncRNA.4046.1	PB.4046.1
WALNUT_00019450	LncRNA.4046.1	PB.4046.1
WALNUT_00019451	LncRNA.4046.1	PB.4046.1
WALNUT_00019453	LncRNA.4046.1	PB.4046.1
WALNUT_00019454	LncRNA.4046.1	PB.4046.1
WALNUT_00019455	LncRNA.4046.1	PB.4046.1
WALNUT_00011903	LncRNA.11947.1	PB.11947.1
WALNUT_00011904	LncRNA.11947.1	PB.11947.1
WALNUT_00011905	LncRNA.11947.1	PB.11947.1
WALNUT_00011906	LncRNA.11947.1	PB.11947.1
WALNUT_00011907	LncRNA.11947.1	PB.11947.1
WALNUT_00011908	LncRNA.11947.1	PB.11947.1
WALNUT_00011909	LncRNA.11947.1	PB.11947.1
WALNUT_00009872	LncRNA.15374.3	PB.15374.3
WALNUT_00009873	LncRNA.15374.3	PB.15374.3
WALNUT_00009874	LncRNA.15374.3	PB.15374.3
WALNUT_00009875	LncRNA.15374.3	PB.15374.3
WALNUT_00009876	LncRNA.15374.3	PB.15374.3
WALNUT_00009877	LncRNA.15374.3	PB.15374.3
WALNUT_00009878	LncRNA.15374.3	PB.15374.3
WALNUT_00009879	LncRNA.15374.3	PB.15374.3
WALNUT_00009880	LncRNA.15374.3	PB.15374.3
WALNUT_00009882	LncRNA.15374.3	PB.15374.3
WALNUT_00009883	LncRNA.15374.3	PB.15374.3
WALNUT_00009884	LncRNA.15374.3	PB.15374.3
WALNUT_00009885	LncRNA.15374.3	PB.15374.3
WALNUT_00009886	LncRNA.15374.3	PB.15374.3
WALNUT_00009887	LncRNA.15374.3	PB.15374.3
WALNUT_00012683	LncRNA.9238.3	PB.9238.3
WALNUT_00012684	LncRNA.9238.3	PB.9238.3
WALNUT_00012685	LncRNA.9238.3	PB.9238.3
WALNUT_00012686	LncRNA.9238.3	PB.9238.3
WALNUT_00012687	LncRNA.9238.3	PB.9238.3
WALNUT_00012688	LncRNA.9238.3	PB.9238.3
WALNUT_00012689	LncRNA.9238.3	PB.9238.3
WALNUT_00012690	LncRNA.9238.3	PB.9238.3
WALNUT_00012691	LncRNA.9238.3	PB.9238.3
WALNUT_00012692	LncRNA.9238.3	PB.9238.3
WALNUT_00012693	LncRNA.9238.3	PB.9238.3
WALNUT_00012694	LncRNA.9238.3	PB.9238.3
WALNUT_00012695	LncRNA.9238.3	PB.9238.3
WALNUT_00012696	LncRNA.9238.3	PB.9238.3
WALNUT_00012697	LncRNA.9238.3	PB.9238.3
WALNUT_00012698	LncRNA.9238.3	PB.9238.3
WALNUT_00012699	LncRNA.9238.3	PB.9238.3
WALNUT_00012700	LncRNA.9238.3	PB.9238.3
WALNUT_00012701	LncRNA.9238.3	PB.9238.3
WALNUT_00012702	LncRNA.9238.3	PB.9238.3
WALNUT_00012703	LncRNA.9238.3	PB.9238.3
WALNUT_00012704	LncRNA.9238.3	PB.9238.3
WALNUT_00012705	LncRNA.9238.3	PB.9238.3
WALNUT_00012706	LncRNA.9238.3	PB.9238.3
WALNUT_00015921	LncRNA.5148.1	PB.5148.1
WALNUT_00015922	LncRNA.5148.1	PB.5148.1
WALNUT_00015923	LncRNA.5148.1	PB.5148.1
WALNUT_00015924	LncRNA.5148.1	PB.5148.1
WALNUT_00015925	LncRNA.5148.1	PB.5148.1
WALNUT_00015926	LncRNA.5148.1	PB.5148.1
WALNUT_00015927	LncRNA.5148.1	PB.5148.1
WALNUT_00015928	LncRNA.5148.1	PB.5148.1
WALNUT_00015929	LncRNA.5148.1	PB.5148.1
WALNUT_00015930	LncRNA.5148.1	PB.5148.1
WALNUT_00015931	LncRNA.5148.1	PB.5148.1
WALNUT_00015932	LncRNA.5148.1	PB.5148.1
WALNUT_00015933	LncRNA.5148.1	PB.5148.1
WALNUT_00018470	LncRNA.4832.1	PB.4832.1
WALNUT_00018471	LncRNA.4832.1	PB.4832.1
WALNUT_00018472	LncRNA.4832.1	PB.4832.1
WALNUT_00018473	LncRNA.4832.1	PB.4832.1
WALNUT_00018474	LncRNA.4832.1	PB.4832.1
WALNUT_00018475	LncRNA.4832.1	PB.4832.1
WALNUT_00021181	LncRNA.13131.1	PB.13131.1
WALNUT_00021182	LncRNA.13131.1	PB.13131.1
WALNUT_00021183	LncRNA.13131.1	PB.13131.1
WALNUT_00021184	LncRNA.13131.1	PB.13131.1
WALNUT_00021185	LncRNA.13131.1	PB.13131.1
WALNUT_00021186	LncRNA.13131.1	PB.13131.1
WALNUT_00021187	LncRNA.13131.1	PB.13131.1
WALNUT_00021188	LncRNA.13131.1	PB.13131.1
WALNUT_00021189	LncRNA.13131.1	PB.13131.1
WALNUT_00021190	LncRNA.13131.1	PB.13131.1
WALNUT_00021191	LncRNA.13131.1	PB.13131.1
WALNUT_00021192	LncRNA.13131.1	PB.13131.1
WALNUT_00021545	LncRNA.5011.1	PB.5011.1
WALNUT_00021546	LncRNA.5011.1	PB.5011.1
WALNUT_00021547	LncRNA.5011.1	PB.5011.1
WALNUT_00005469	LncRNA.13302.1	PB.13302.1
WALNUT_00005475	LncRNA.13302.1	PB.13302.1
WALNUT_00005476	LncRNA.13302.1	PB.13302.1
WALNUT_00005477	LncRNA.13302.1	PB.13302.1
WALNUT_00017976	LncRNA.16742.1	PB.16742.1
WALNUT_00017977	LncRNA.16742.1	PB.16742.1
WALNUT_00017978	LncRNA.16742.1	PB.16742.1
WALNUT_00017979	LncRNA.16742.1	PB.16742.1
WALNUT_00017980	LncRNA.16742.1	PB.16742.1
WALNUT_00029440	LncRNA.3566.1	PB.3566.1
WALNUT_00001765	LncRNA.8729.4	PB.8729.4
WALNUT_00001766	LncRNA.8729.4	PB.8729.4
WALNUT_00001767	LncRNA.8729.4	PB.8729.4
WALNUT_00001768	LncRNA.8729.4	PB.8729.4
WALNUT_00001769	LncRNA.8729.4	PB.8729.4
WALNUT_00001770	LncRNA.8729.4	PB.8729.4
WALNUT_00001771	LncRNA.8729.4	PB.8729.4
WALNUT_00001772	LncRNA.8729.4	PB.8729.4
WALNUT_00001773	LncRNA.8729.4	PB.8729.4
WALNUT_00001774	LncRNA.8729.4	PB.8729.4
WALNUT_00001775	LncRNA.8729.4	PB.8729.4
WALNUT_00001776	LncRNA.8729.4	PB.8729.4
WALNUT_00001778	LncRNA.8729.4	PB.8729.4
WALNUT_00001779	LncRNA.8729.4	PB.8729.4
WALNUT_00001780	LncRNA.8729.4	PB.8729.4
WALNUT_00001781	LncRNA.8729.4	PB.8729.4
WALNUT_00001782	LncRNA.8729.4	PB.8729.4
WALNUT_00001783	LncRNA.8729.4	PB.8729.4
WALNUT_00007658	LncRNA.11882.2	PB.11882.2
WALNUT_00007659	LncRNA.11882.2	PB.11882.2
WALNUT_00007661	LncRNA.11882.2	PB.11882.2
WALNUT_00007662	LncRNA.11882.2	PB.11882.2
WALNUT_00000150	LncRNA.2417.2	PB.2417.2
WALNUT_00000661	LncRNA.2417.2	PB.2417.2
WALNUT_00001836	LncRNA.2417.2	PB.2417.2
WALNUT_00005664	LncRNA.2417.2	PB.2417.2
WALNUT_00006076	LncRNA.2417.2	PB.2417.2
WALNUT_00006120	LncRNA.2417.2	PB.2417.2
WALNUT_00006793	LncRNA.2417.2	PB.2417.2
WALNUT_00007923	LncRNA.2417.2	PB.2417.2
WALNUT_00007985	LncRNA.2417.2	PB.2417.2
WALNUT_00008891	LncRNA.2417.2	PB.2417.2
WALNUT_00009511	LncRNA.2417.2	PB.2417.2
WALNUT_00010640	LncRNA.2417.2	PB.2417.2
WALNUT_00010663	LncRNA.2417.2	PB.2417.2
WALNUT_00012028	LncRNA.2417.2	PB.2417.2
WALNUT_00012165	LncRNA.2417.2	PB.2417.2
WALNUT_00012996	LncRNA.2417.2	PB.2417.2
WALNUT_00014573	LncRNA.2417.2	PB.2417.2
WALNUT_00017793	LncRNA.2417.2	PB.2417.2
WALNUT_00018006	LncRNA.2417.2	PB.2417.2
WALNUT_00018328	LncRNA.2417.2	PB.2417.2
WALNUT_00018738	LncRNA.2417.2	PB.2417.2
WALNUT_00021270	LncRNA.2417.2	PB.2417.2
WALNUT_00022645	LncRNA.2417.2	PB.2417.2
WALNUT_00022647	LncRNA.2417.2	PB.2417.2
WALNUT_00022648	LncRNA.2417.2	PB.2417.2
WALNUT_00022649	LncRNA.2417.2	PB.2417.2
WALNUT_00022650	LncRNA.2417.2	PB.2417.2
WALNUT_00022651	LncRNA.2417.2	PB.2417.2
WALNUT_00022652	LncRNA.2417.2	PB.2417.2
WALNUT_00022653	LncRNA.2417.2	PB.2417.2
WALNUT_00022654	LncRNA.2417.2	PB.2417.2
WALNUT_00023527	LncRNA.2417.2	PB.2417.2
WALNUT_00024823	LncRNA.2417.2	PB.2417.2
WALNUT_00027822	LncRNA.2417.2	PB.2417.2
WALNUT_00009260	LncRNA.12290.2	PB.12290.2
WALNUT_00009261	LncRNA.12290.2	PB.12290.2
WALNUT_00009262	LncRNA.12290.2	PB.12290.2
WALNUT_00009263	LncRNA.12290.2	PB.12290.2
WALNUT_00009264	LncRNA.12290.2	PB.12290.2
WALNUT_00009265	LncRNA.12290.2	PB.12290.2
WALNUT_00019731	LncRNA.8421.1	PB.8421.1
WALNUT_00019732	LncRNA.8421.1	PB.8421.1
WALNUT_00019733	LncRNA.8421.1	PB.8421.1
WALNUT_00019734	LncRNA.8421.1	PB.8421.1
WALNUT_00019735	LncRNA.8421.1	PB.8421.1
WALNUT_00019736	LncRNA.8421.1	PB.8421.1
WALNUT_00019737	LncRNA.8421.1	PB.8421.1
WALNUT_00019738	LncRNA.8421.1	PB.8421.1
WALNUT_00019739	LncRNA.8421.1	PB.8421.1
WALNUT_00018262	LncRNA.16119.1	PB.16119.1
WALNUT_00018263	LncRNA.16119.1	PB.16119.1
WALNUT_00018264	LncRNA.16119.1	PB.16119.1
WALNUT_00018265	LncRNA.16119.1	PB.16119.1
WALNUT_00018266	LncRNA.16119.1	PB.16119.1
WALNUT_00018267	LncRNA.16119.1	PB.16119.1
WALNUT_00018268	LncRNA.16119.1	PB.16119.1
WALNUT_00018272	LncRNA.16119.1	PB.16119.1
WALNUT_00000537	LncRNA.16697.1	PB.16697.1
WALNUT_00001266	LncRNA.16697.1	PB.16697.1
WALNUT_00005000	LncRNA.16697.1	PB.16697.1
WALNUT_00012642	LncRNA.16697.1	PB.16697.1
WALNUT_00012643	LncRNA.16697.1	PB.16697.1
WALNUT_00012644	LncRNA.16697.1	PB.16697.1
WALNUT_00012645	LncRNA.16697.1	PB.16697.1
WALNUT_00012646	LncRNA.16697.1	PB.16697.1
WALNUT_00012647	LncRNA.16697.1	PB.16697.1
WALNUT_00012648	LncRNA.16697.1	PB.16697.1
WALNUT_00012649	LncRNA.16697.1	PB.16697.1
WALNUT_00012650	LncRNA.16697.1	PB.16697.1
WALNUT_00012651	LncRNA.16697.1	PB.16697.1
WALNUT_00012652	LncRNA.16697.1	PB.16697.1
WALNUT_00012653	LncRNA.16697.1	PB.16697.1
WALNUT_00015404	LncRNA.16697.1	PB.16697.1
WALNUT_00017261	LncRNA.16697.1	PB.16697.1
WALNUT_00020066	LncRNA.16697.1	PB.16697.1
WALNUT_00020444	LncRNA.16697.1	PB.16697.1
WALNUT_00020921	LncRNA.16697.1	PB.16697.1
WALNUT_00022974	LncRNA.16697.1	PB.16697.1
WALNUT_00024102	LncRNA.16697.1	PB.16697.1
WALNUT_00024570	LncRNA.16697.1	PB.16697.1
WALNUT_00026898	LncRNA.16697.1	PB.16697.1
WALNUT_00030355	LncRNA.16697.1	PB.16697.1
WALNUT_00016448	LncRNA.4828.6	PB.4828.6
WALNUT_00021267	LncRNA.4828.6	PB.4828.6
WALNUT_00021268	LncRNA.4828.6	PB.4828.6
WALNUT_00021269	LncRNA.4828.6	PB.4828.6
WALNUT_00021270	LncRNA.4828.6	PB.4828.6
WALNUT_00021272	LncRNA.4828.6	PB.4828.6
WALNUT_00013311	LncRNA.16400.1	PB.16400.1
WALNUT_00013312	LncRNA.16400.1	PB.16400.1
WALNUT_00013313	LncRNA.16400.1	PB.16400.1
WALNUT_00013314	LncRNA.16400.1	PB.16400.1
WALNUT_00013315	LncRNA.16400.1	PB.16400.1
WALNUT_00013316	LncRNA.16400.1	PB.16400.1
WALNUT_00013317	LncRNA.16400.1	PB.16400.1
WALNUT_00013318	LncRNA.16400.1	PB.16400.1
WALNUT_00013319	LncRNA.16400.1	PB.16400.1
WALNUT_00013320	LncRNA.16400.1	PB.16400.1
WALNUT_00013321	LncRNA.16400.1	PB.16400.1
WALNUT_00013322	LncRNA.16400.1	PB.16400.1
WALNUT_00013323	LncRNA.16400.1	PB.16400.1
WALNUT_00013324	LncRNA.16400.1	PB.16400.1
WALNUT_00013325	LncRNA.16400.1	PB.16400.1
WALNUT_00013326	LncRNA.16400.1	PB.16400.1
WALNUT_00013327	LncRNA.16400.1	PB.16400.1
WALNUT_00013328	LncRNA.16400.1	PB.16400.1
WALNUT_00013329	LncRNA.16400.1	PB.16400.1
WALNUT_00013330	LncRNA.16400.1	PB.16400.1
WALNUT_00013331	LncRNA.16400.1	PB.16400.1
WALNUT_00013332	LncRNA.16400.1	PB.16400.1
WALNUT_00022378	LncRNA.17487.12	PB.17487.12
WALNUT_00022379	LncRNA.17487.12	PB.17487.12
WALNUT_00022380	LncRNA.17487.12	PB.17487.12
WALNUT_00022381	LncRNA.17487.12	PB.17487.12
WALNUT_00022382	LncRNA.17487.12	PB.17487.12
WALNUT_00022383	LncRNA.17487.12	PB.17487.12
WALNUT_00022384	LncRNA.17487.12	PB.17487.12
WALNUT_00022385	LncRNA.17487.12	PB.17487.12
WALNUT_00022387	LncRNA.17487.12	PB.17487.12
WALNUT_00022388	LncRNA.17487.12	PB.17487.12
WALNUT_00022389	LncRNA.17487.12	PB.17487.12
WALNUT_00023511	LncRNA.2351.1	PB.2351.1
WALNUT_00023512	LncRNA.2351.1	PB.2351.1
WALNUT_00023513	LncRNA.2351.1	PB.2351.1
WALNUT_00023514	LncRNA.2351.1	PB.2351.1
WALNUT_00023515	LncRNA.2351.1	PB.2351.1
WALNUT_00026570	LncRNA.14591.5	PB.14591.5
WALNUT_00026572	LncRNA.14591.5	PB.14591.5
WALNUT_00026573	LncRNA.14591.5	PB.14591.5
WALNUT_00031456	LncRNA.3740.4	PB.3740.4
WALNUT_00005602	LncRNA.10509.3	PB.10509.3
WALNUT_00005603	LncRNA.10509.3	PB.10509.3
WALNUT_00005604	LncRNA.10509.3	PB.10509.3
WALNUT_00005605	LncRNA.10509.3	PB.10509.3
WALNUT_00005606	LncRNA.10509.3	PB.10509.3
WALNUT_00005607	LncRNA.10509.3	PB.10509.3
WALNUT_00005608	LncRNA.10509.3	PB.10509.3
WALNUT_00005609	LncRNA.10509.3	PB.10509.3
WALNUT_00005610	LncRNA.10509.3	PB.10509.3
WALNUT_00005611	LncRNA.10509.3	PB.10509.3
WALNUT_00005613	LncRNA.10509.3	PB.10509.3
WALNUT_00005614	LncRNA.10509.3	PB.10509.3
WALNUT_00005615	LncRNA.10509.3	PB.10509.3
WALNUT_00005616	LncRNA.10509.3	PB.10509.3
WALNUT_00005617	LncRNA.10509.3	PB.10509.3
WALNUT_00005618	LncRNA.10509.3	PB.10509.3
WALNUT_00005619	LncRNA.10509.3	PB.10509.3
WALNUT_00005620	LncRNA.10509.3	PB.10509.3
WALNUT_00005621	LncRNA.10509.3	PB.10509.3
WALNUT_00004651	LncRNA.17518.1	PB.17518.1
WALNUT_00004652	LncRNA.17518.1	PB.17518.1
WALNUT_00004653	LncRNA.17518.1	PB.17518.1
WALNUT_00004654	LncRNA.17518.1	PB.17518.1
WALNUT_00004655	LncRNA.17518.1	PB.17518.1
WALNUT_00004656	LncRNA.17518.1	PB.17518.1
WALNUT_00004657	LncRNA.17518.1	PB.17518.1
WALNUT_00004658	LncRNA.17518.1	PB.17518.1
WALNUT_00004659	LncRNA.17518.1	PB.17518.1
WALNUT_00004660	LncRNA.17518.1	PB.17518.1
WALNUT_00004662	LncRNA.17518.1	PB.17518.1
WALNUT_00004663	LncRNA.17518.1	PB.17518.1
WALNUT_00004664	LncRNA.17518.1	PB.17518.1
WALNUT_00004665	LncRNA.17518.1	PB.17518.1
WALNUT_00004666	LncRNA.17518.1	PB.17518.1
WALNUT_00004667	LncRNA.17518.1	PB.17518.1
WALNUT_00022898	LncRNA.19834.2	PB.19834.2
WALNUT_00022899	LncRNA.19834.2	PB.19834.2
WALNUT_00022900	LncRNA.19834.2	PB.19834.2
WALNUT_00022901	LncRNA.19834.2	PB.19834.2
WALNUT_00022902	LncRNA.19834.2	PB.19834.2
WALNUT_00022903	LncRNA.19834.2	PB.19834.2
WALNUT_00006013	LncRNA.10963.1	PB.10963.1
WALNUT_00006014	LncRNA.10963.1	PB.10963.1
WALNUT_00006015	LncRNA.10963.1	PB.10963.1
WALNUT_00006016	LncRNA.10963.1	PB.10963.1
WALNUT_00006017	LncRNA.10963.1	PB.10963.1
WALNUT_00006018	LncRNA.10963.1	PB.10963.1
WALNUT_00006019	LncRNA.10963.1	PB.10963.1
WALNUT_00006020	LncRNA.10963.1	PB.10963.1
WALNUT_00006021	LncRNA.10963.1	PB.10963.1
WALNUT_00006022	LncRNA.10963.1	PB.10963.1
WALNUT_00006023	LncRNA.10963.1	PB.10963.1
WALNUT_00006024	LncRNA.10963.1	PB.10963.1
WALNUT_00006025	LncRNA.10963.1	PB.10963.1
WALNUT_00006026	LncRNA.10963.1	PB.10963.1
WALNUT_00006027	LncRNA.10963.1	PB.10963.1
WALNUT_00001257	LncRNA.19725.3	PB.19725.3
WALNUT_00001836	LncRNA.19725.3	PB.19725.3
WALNUT_00002648	LncRNA.19725.3	PB.19725.3
WALNUT_00002649	LncRNA.19725.3	PB.19725.3
WALNUT_00002650	LncRNA.19725.3	PB.19725.3
WALNUT_00002651	LncRNA.19725.3	PB.19725.3
WALNUT_00002652	LncRNA.19725.3	PB.19725.3
WALNUT_00002653	LncRNA.19725.3	PB.19725.3
WALNUT_00002654	LncRNA.19725.3	PB.19725.3
WALNUT_00002655	LncRNA.19725.3	PB.19725.3
WALNUT_00002656	LncRNA.19725.3	PB.19725.3
WALNUT_00002657	LncRNA.19725.3	PB.19725.3
WALNUT_00002658	LncRNA.19725.3	PB.19725.3
WALNUT_00006120	LncRNA.19725.3	PB.19725.3
WALNUT_00007985	LncRNA.19725.3	PB.19725.3
WALNUT_00008891	LncRNA.19725.3	PB.19725.3
WALNUT_00009110	LncRNA.19725.3	PB.19725.3
WALNUT_00010663	LncRNA.19725.3	PB.19725.3
WALNUT_00012028	LncRNA.19725.3	PB.19725.3
WALNUT_00016542	LncRNA.19725.3	PB.19725.3
WALNUT_00017375	LncRNA.19725.3	PB.19725.3
WALNUT_00000150	LncRNA.2181.1	PB.2181.1
WALNUT_00000661	LncRNA.2181.1	PB.2181.1
WALNUT_00001836	LncRNA.2181.1	PB.2181.1
WALNUT_00005664	LncRNA.2181.1	PB.2181.1
WALNUT_00006120	LncRNA.2181.1	PB.2181.1
WALNUT_00009511	LncRNA.2181.1	PB.2181.1
WALNUT_00010663	LncRNA.2181.1	PB.2181.1
WALNUT_00012165	LncRNA.2181.1	PB.2181.1
WALNUT_00014573	LncRNA.2181.1	PB.2181.1
WALNUT_00018006	LncRNA.2181.1	PB.2181.1
WALNUT_00021270	LncRNA.2181.1	PB.2181.1
WALNUT_00023527	LncRNA.2181.1	PB.2181.1
WALNUT_00024823	LncRNA.2181.1	PB.2181.1
WALNUT_00028047	LncRNA.2181.1	PB.2181.1
WALNUT_00028048	LncRNA.2181.1	PB.2181.1
WALNUT_00028197	LncRNA.2181.1	PB.2181.1
WALNUT_00026639	LncRNA.7180.1	PB.7180.1
WALNUT_00010337	LncRNA.19173.6	PB.19173.6
WALNUT_00010338	LncRNA.19173.6	PB.19173.6
WALNUT_00010339	LncRNA.19173.6	PB.19173.6
WALNUT_00010340	LncRNA.19173.6	PB.19173.6
WALNUT_00010341	LncRNA.19173.6	PB.19173.6
WALNUT_00010342	LncRNA.19173.6	PB.19173.6
WALNUT_00010343	LncRNA.19173.6	PB.19173.6
WALNUT_00020331	LncRNA.3929.1	PB.3929.1
WALNUT_00020332	LncRNA.3929.1	PB.3929.1
WALNUT_00020333	LncRNA.3929.1	PB.3929.1
WALNUT_00020334	LncRNA.3929.1	PB.3929.1
WALNUT_00020335	LncRNA.3929.1	PB.3929.1
WALNUT_00020336	LncRNA.3929.1	PB.3929.1
WALNUT_00020337	LncRNA.3929.1	PB.3929.1
WALNUT_00005048	LncRNA.10135.4	PB.10135.4
WALNUT_00005049	LncRNA.10135.4	PB.10135.4
WALNUT_00005050	LncRNA.10135.4	PB.10135.4
WALNUT_00005051	LncRNA.10135.4	PB.10135.4
WALNUT_00005052	LncRNA.10135.4	PB.10135.4
WALNUT_00005053	LncRNA.10135.4	PB.10135.4
WALNUT_00005054	LncRNA.10135.4	PB.10135.4
WALNUT_00005055	LncRNA.10135.4	PB.10135.4
WALNUT_00005056	LncRNA.10135.4	PB.10135.4
WALNUT_00005058	LncRNA.10135.4	PB.10135.4
WALNUT_00005059	LncRNA.10135.4	PB.10135.4
WALNUT_00005060	LncRNA.10135.4	PB.10135.4
WALNUT_00005061	LncRNA.10135.4	PB.10135.4
WALNUT_00005062	LncRNA.10135.4	PB.10135.4
WALNUT_00005063	LncRNA.10135.4	PB.10135.4
WALNUT_00005064	LncRNA.10135.4	PB.10135.4
WALNUT_00005065	LncRNA.10135.4	PB.10135.4
WALNUT_00005066	LncRNA.10135.4	PB.10135.4
WALNUT_00005067	LncRNA.10135.4	PB.10135.4
WALNUT_00007368	LncRNA.11479.20	PB.11479.20
WALNUT_00007369	LncRNA.11479.20	PB.11479.20
WALNUT_00007370	LncRNA.11479.20	PB.11479.20
WALNUT_00007371	LncRNA.11479.20	PB.11479.20
WALNUT_00007372	LncRNA.11479.20	PB.11479.20
WALNUT_00007373	LncRNA.11479.20	PB.11479.20
WALNUT_00007375	LncRNA.11479.20	PB.11479.20
WALNUT_00007376	LncRNA.11479.20	PB.11479.20
WALNUT_00007377	LncRNA.11479.20	PB.11479.20
WALNUT_00007378	LncRNA.11479.20	PB.11479.20
WALNUT_00007379	LncRNA.11479.20	PB.11479.20
WALNUT_00007380	LncRNA.11479.20	PB.11479.20
WALNUT_00013928	LncRNA.15685.2	PB.15685.2
WALNUT_00017036	LncRNA.15685.2	PB.15685.2
WALNUT_00017037	LncRNA.15685.2	PB.15685.2
WALNUT_00017038	LncRNA.15685.2	PB.15685.2
WALNUT_00017039	LncRNA.15685.2	PB.15685.2
WALNUT_00017040	LncRNA.15685.2	PB.15685.2
WALNUT_00017041	LncRNA.15685.2	PB.15685.2
WALNUT_00017042	LncRNA.15685.2	PB.15685.2
WALNUT_00017043	LncRNA.15685.2	PB.15685.2
WALNUT_00017044	LncRNA.15685.2	PB.15685.2
[truncated: 12,315 more rows]
