# Supplementary material for: Transcriptome profiling based on Illumina- and SMRT-based RNA-seq reveals circadian regulation of key pathways in flower bud development in walnut
Source: PLoS One. 2021 Nov 18;16(11):e0260017. doi: 10.1371/journal.pone.0260017 (PMC8601540; doi:10.1371/journal.pone.0260017)
Supplement: S6 Table — (XLSX) [file pone.0260017.s006.xlsx]

## Sheet: Table S6
Table S6. Identification of AS events sequenced by full-length sequencing based on PacBio.
AS_event	Event_start	Event_end	Strand	Gene_id	Transcript_id
Intron retention	1558	2727	+	deg7180000897750:1108-10681W	PB.27.5,PB.27.6/PB.27.7
Intron retention	2823	2927	+	deg7180000897750:1108-10681W	PB.27.2,PB.27.1/PB.27.10/PB.27.11/PB.27.6/PB.27.7/PB.27.8/PB.27.9
Intron retention	2823	2927	+	deg7180000897750:1108-10681W	PB.27.3,PB.27.5
Intron retention	1558	2927	+	deg7180000897750:1108-10681W	PB.27.3,PB.27.6/PB.27.7
Intron retention	1558	2727	+	deg7180000897750:1108-10681W	PB.27.3,PB.27.2
Intron retention	1558	3138	+	deg7180000897750:1108-10681W	PB.27.4,PB.27.2
Alternative 3' splice site	5442	5525	+	deg7180000897750:1108-10681W	PB.27.7,PB.27.8
Alternative 3' splice site	5442	5533	+	deg7180000897750:1108-10681W	PB.27.7,PB.27.1/PB.27.5/PB.27.6
Alternative 3' splice site	5525	5533	+	deg7180000897750:1108-10681W	PB.27.8,PB.27.1/PB.27.5/PB.27.6
Intron retention	5294	5442	+	deg7180000897750:1108-10681W	PB.27.11,PB.27.7
Intron retention	5294	5525	+	deg7180000897750:1108-10681W	PB.27.11,PB.27.8
Intron retention	5294	5533	+	deg7180000897750:1108-10681W	PB.27.11,PB.27.1/PB.27.5/PB.27.6
Intron retention	5636	5720	+	deg7180000897750:1108-10681W	PB.27.9,PB.27.1/PB.27.5/PB.27.6
Intron retention	5636	5720	+	deg7180000897750:1108-10681W	PB.27.10,PB.27.11
Intron retention	5294	5720	+	deg7180000897750:1108-10681W	PB.27.10,PB.27.7
Intron retention	5294	5720	+	deg7180000897750:1108-10681W	PB.27.10,PB.27.8
Intron retention	5294	5720	+	deg7180000897750:1108-10681W	PB.27.10,PB.27.1/PB.27.5/PB.27.6
Intron retention	5294	5533	+	deg7180000897750:1108-10681W	PB.27.10,PB.27.9
Intron retention	8050	9062	+	deg7180000897750:1108-10681W	PB.27.6,PB.27.1/PB.27.10/PB.27.12/PB.27.13/PB.27.5/PB.27.7/PB.27.8/PB.27.9
Intron retention	8050	9527	+	deg7180000897750:1108-10681W	PB.27.11,PB.27.1/PB.27.10/PB.27.12/PB.27.13/PB.27.5/PB.27.7/PB.27.8/PB.27.9
Intron retention	9124	9527	+	deg7180000897750:1108-10681W	PB.27.11,PB.27.6
Alternative 3' splice site	14411	14301	-	deg7180000897796:10482-18647C	PB.29.4,PB.29.6
Alternative 3' splice site	14411	14287	-	deg7180000897796:10482-18647C	PB.29.4,PB.29.1
Alternative 3' splice site	14301	14287	-	deg7180000897796:10482-18647C	PB.29.6,PB.29.1
Mutually exclusive exon	14086	13857	-	deg7180000897796:10482-18647C	PB.29.2,PB.29.1/PB.29.6
Intron retention	13857	13777	-	deg7180000897796:10482-18647C	PB.29.4,PB.29.1/PB.29.6
Intron retention	14220	13777	-	deg7180000897796:10482-18647C	PB.29.3,PB.29.1
Intron retention	12840	12712	-	deg7180000897796:10482-18647C	PB.29.1/PB.29.3/PB.29.4/PB.29.6,PB.29.2
Exon skipping	7355	7429	+	deg7180000898205:4035-9266W	PB.39.1,PB.39.3
Alternative 3' splice site	7590	7596	+	deg7180000898205:4035-9266W	PB.39.1,PB.39.2
Exon skipping	8266	8337	+	deg7180000898205:4035-9266W	PB.39.2,PB.39.5
Alternative 3' splice site	6347	6365	+	deg7180000898337:4842-7536W	PB.41.4,PB.41.1/PB.41.2/PB.41.3
Alternative 5' splice site	3059	3861	+	deg7180000898338:1393-5000W	PB.42.2,PB.42.3
Intron retention	2631	3389	+	deg7180000898379:2512-5327W	PB.43.2,PB.43.1
Alternative 5' splice site	3858	4403	+	deg7180000898379:2512-5327W	PB.43.1,PB.43.3
Intron retention	3858	4445	+	deg7180000898379:2512-5327W	PB.43.2/PB.43.4,PB.43.1
Intron retention	4403	4445	+	deg7180000898379:2512-5327W	PB.43.2/PB.43.4,PB.43.3
Intron retention	3651	4445	+	deg7180000898379:2512-5327W	PB.43.5,PB.43.1
Intron retention	3651	4445	+	deg7180000898379:2512-5327W	PB.43.5,PB.43.3
Intron retention	3651	3777	+	deg7180000898379:2512-5327W	PB.43.5,PB.43.4
Intron retention	3858	4663	+	deg7180000898379:2512-5327W	PB.43.6,PB.43.1
Intron retention	4518	4663	+	deg7180000898379:2512-5327W	PB.43.6,PB.43.2/PB.43.4
Intron retention	4403	4663	+	deg7180000898379:2512-5327W	PB.43.6,PB.43.3
Intron retention	6281	5608	-	deg7180000898426:3313-9267C	PB.46.3,PB.46.1
Intron retention	4472	4122	-	deg7180000898426:3313-9267C	PB.46.2,PB.46.1
Alternative 3' splice site	3412	3426	+	deg7180000898539:1055-5434W	PB.48.2/PB.48.4,PB.48.3
Intron retention	3596	3674	+	deg7180000898539:1055-5434W	PB.48.1,PB.48.2/PB.48.4
Intron retention	4975	5109	+	deg7180000898539:1055-5434W	PB.48.1,PB.48.3
Intron retention	4975	5109	+	deg7180000898539:1055-5434W	PB.48.2,PB.48.4
Intron retention	12608	12423	-	deg7180000898539:8162-13055C	PB.49.5,PB.49.1/PB.49.2/PB.49.3/PB.49.4
Intron retention	11451	9381	-	deg7180000898539:8162-13055C	PB.49.3,PB.49.1/PB.49.2/PB.49.4/PB.49.5
Intron retention	9172	8647	-	deg7180000898539:8162-13055C	PB.49.4,PB.49.2/PB.49.5
Exon skipping	7758	7435	-	deg7180000898593:5870-10417C	PB.52.2,PB.52.1
Exon skipping	5653	5616	-	deg7180000898594:2811-10567C	PB.53.3,PB.53.1/PB.53.2
Intron retention	4528	3474	-	deg7180000898685:610-4845C	PB.56.2,PB.56.1
Alternative 3' splice site	4840	4661	-	deg7180000898843:979-5711C	PB.69.3,PB.69.4
Intron retention	4048	3400	-	deg7180000898843:979-5711C	PB.69.2,PB.69.3/PB.69.4
Intron retention	2843	2132	-	deg7180000898843:979-5711C	PB.69.2,PB.69.3/PB.69.4/PB.69.5
Intron retention	9163	9045	-	deg7180000899101:5020-11618C	PB.74.2,PB.74.1
Alternative 3' splice site	6215	6210	-	deg7180000899118:3106-7546C	PB.75.1,PB.75.3
Intron retention	7145	6210	-	deg7180000899118:3106-7546C	PB.75.2,PB.75.3
Intron retention	5033	4169	-	deg7180000899118:3106-7546C	PB.75.3,PB.75.1
Intron retention	4092	3714	-	deg7180000899118:3106-7546C	PB.75.2,PB.75.1
Intron retention	5681	4583	-	deg7180000899433:3432-8813C	PB.84.2,PB.84.1
Alternative 3' splice site	4169	4206	+	deg7180000899557:139-7274W	PB.88.1/PB.88.3,PB.88.4
Intron retention	3121	4169	+	deg7180000899557:139-7274W	PB.88.2,PB.88.1/PB.88.3
Intron retention	3121	4206	+	deg7180000899557:139-7274W	PB.88.2,PB.88.4
Intron retention	4842	5363	+	deg7180000899557:139-7274W	PB.88.1/PB.88.2,PB.88.3/PB.88.4
Intron retention	1870	287	-	deg7180000899568:6-4127C	PB.89.5,PB.89.3
Intron retention	463	323	-	deg7180000899739:1-8092C	PB.94.3,PB.94.2
Alternative 3' splice site	2286	2279	-	deg7180000900113:296-4505C	PB.102.1,PB.102.2
Intron retention	9870	7871	-	deg7180000900122:7047-10494C	PB.103.2,PB.103.1
Intron retention	4756	4862	+	deg7180000900338:1948-6361W	PB.107.1,PB.107.2
Alternative 5' splice site	1730	1804	+	deg7180000900589:653-4419W	PB.112.3,PB.112.1/PB.112.2/PB.112.4/PB.112.5
Alternative 5' splice site	2692	2697	+	deg7180000900589:653-4419W	PB.112.4,PB.112.1/PB.112.2/PB.112.3/PB.112.5
Intron retention	3066	3360	+	deg7180000900589:653-4419W	PB.112.5,PB.112.1/PB.112.2/PB.112.3
Intron retention	2833	3360	+	deg7180000900589:653-4419W	PB.112.4,PB.112.1/PB.112.2/PB.112.3
Intron retention	2833	2993	+	deg7180000900589:653-4419W	PB.112.4,PB.112.5
Intron retention	176	590	+	deg7180000900883:1-1860W	PB.115.4,PB.115.3
Exon skipping	952	1018	+	deg7180000901462:178-4474W	PB.124.1,PB.124.2/PB.124.3
Intron retention	1343	1435	+	deg7180000901462:178-4474W	PB.124.1,PB.124.2/PB.124.3
Intron retention	3059	1902	-	deg7180000901865:41-4128C	PB.130.5,PB.130.1
Exon skipping	1902	1818	-	deg7180000901865:41-4128C	PB.130.3,PB.130.1
Alternative 5' splice site	3059	1818	-	deg7180000901865:41-4128C	PB.130.3,PB.130.5
Intron retention	1818	1480	-	deg7180000901865:41-4128C	PB.130.2,PB.130.5
Intron retention	3059	1480	-	deg7180000901865:41-4128C	PB.130.2,PB.130.1
Intron retention	3059	1480	-	deg7180000901865:41-4128C	PB.130.2,PB.130.3
Intron retention	1424	1185	-	deg7180000901865:41-4128C	PB.130.4,PB.130.2
Intron retention	1818	1185	-	deg7180000901865:41-4128C	PB.130.4,PB.130.5
Intron retention	3059	1185	-	deg7180000901865:41-4128C	PB.130.4,PB.130.1
Intron retention	3226	3146	-	deg7180000901865:41-4128C	PB.130.6,PB.130.4
Intron retention	3226	1185	-	deg7180000901865:41-4128C	PB.130.6,PB.130.2
Intron retention	3226	1185	-	deg7180000901865:41-4128C	PB.130.6,PB.130.5
Intron retention	3226	1185	-	deg7180000901865:41-4128C	PB.130.6,PB.130.1
Intron retention	900	672	-	deg7180000901865:41-4128C	PB.130.2,PB.130.1
Exon skipping	551	649	+	deg7180000908286:83-2283W	PB.147.1,PB.147.2
Intron retention	4561	4494	-	deg7180001113163:2226-7104C	PB.155.3,PB.155.1
Intron retention	4623	3212	-	deg7180001113163:2226-7104C	PB.155.3,PB.155.2
Alternative 3' splice site	11872	11828	-	deg7180001113176:6057-12823C	PB.156.1,PB.156.2
Alternative 5' splice site	11575	11552	-	deg7180001113176:6057-12823C	PB.156.1,PB.156.2
Alternative 3' splice site	1402	1532	+	deg7180001113219:794-6901W	PB.157.3,PB.157.1
Alternative 3' splice site	6386	6419	+	jcf7180001165357:6238-9733W	PB.169.3,PB.169.5
Exon skipping	5407	4309	-	jcf7180001165906:1191-6382C	PB.184.1,PB.184.2
Intron retention	3568	2540	-	jcf7180001165906:1191-6382C	PB.184.1,PB.184.2
Alternative 3' splice site	6621	6643	+	jcf7180001165981:5631-9646W	PB.187.2,PB.187.1
Alternative 5' splice site	17395	17470	+	jcf7180001166445:12913-19291W	PB.200.1,PB.200.2
Intron retention	4908	4522	-	jcf7180001166557:3175-8507C	PB.205.3,PB.205.1/PB.205.2/PB.205.4
Intron retention	13205	13433	+	jcf7180001166608:12658-14109W	PB.208.2,PB.208.1
Intron retention	8434	8372	-	jcf7180001167071:2345-9047C	PB.220.1/PB.220.2,PB.220.4
Alternative 3' splice site	7323	7268	-	jcf7180001167071:2345-9047C	PB.220.1,PB.220.2/PB.220.4
Intron retention	8334	7323	-	jcf7180001167071:2345-9047C	PB.220.3,PB.220.1
Intron retention	8334	7268	-	jcf7180001167071:2345-9047C	PB.220.3,PB.220.2
Intron retention	8434	7268	-	jcf7180001167071:2345-9047C	PB.220.3,PB.220.4
Intron retention	6568	6626	+	jcf7180001167237:6304-10529W	PB.225.3,PB.225.4
Alternative 3' splice site	8959	8993	+	jcf7180001167237:6304-10529W	PB.225.1/PB.225.3/PB.225.4/PB.225.5,PB.225.2
Intron retention	9928	10024	+	jcf7180001167237:6304-10529W	PB.225.5,PB.225.2
Intron retention	24554	24211	-	jcf7180001167459:17023-25049C	PB.228.6,PB.228.2/PB.228.3/PB.228.4/PB.228.5
Exon skipping	20022	19936	-	jcf7180001167459:17023-25049C	PB.228.4,PB.228.2/PB.228.3
Intron retention	19936	19278	-	jcf7180001167459:17023-25049C	PB.228.5,PB.228.2/PB.228.3
Alternative 3' splice site	20022	19278	-	jcf7180001167459:17023-25049C	PB.228.5,PB.228.4
Intron retention	18789	18350	-	jcf7180001167459:17023-25049C	PB.228.1/PB.228.4,PB.228.2
Intron retention	19001	18844	-	jcf7180001167459:17023-25049C	PB.228.3,PB.228.1/PB.228.4
Intron retention	19001	18350	-	jcf7180001167459:17023-25049C	PB.228.3,PB.228.2
Alternative 3' splice site	2907	2918	+	jcf7180001167730:1367-5934W	PB.236.2,PB.236.1
Exon skipping	18626	18413	-	jcf7180001168094:16461-21446C	PB.244.1,PB.244.3
Intron retention	6178	5244	-	jcf7180001168436:3667-10267C	PB.252.2,PB.252.1
Exon skipping	2794	2821	+	jcf7180001168519:119-4378W	PB.255.2,PB.255.1
Alternative 3' splice site	2917	2933	+	jcf7180001168519:119-4378W	PB.255.4,PB.255.2
Intron retention	1084	1351	+	jcf7180001168699:892-2333W	PB.258.2,PB.258.1
Alternative 3' splice site	2016	1904	-	jcf7180001169484:261-4673C	PB.267.2,PB.267.1
Alternative 3' splice site	1614	1613	-	jcf7180001169484:261-4673C	PB.267.2,PB.267.1
Alternative 3' splice site	11368	11386	+	jcf7180001169600:10749-14548W	PB.268.3,PB.268.2
Alternative 3' splice site	25702	25496	-	jcf7180001169600:21441-27811C	PB.269.3/PB.269.4,PB.269.1/PB.269.2
Intron retention	23136	22676	-	jcf7180001169600:21441-27811C	PB.269.1,PB.269.3
Intron retention	23844	23244	-	jcf7180001169600:21441-27811C	PB.269.2/PB.269.4,PB.269.1
Intron retention	23844	22676	-	jcf7180001169600:21441-27811C	PB.269.2/PB.269.4,PB.269.3
Exon skipping	3406	3619	+	jcf7180001169773:1891-6782W	PB.276.1/PB.276.2/PB.276.4,PB.276.3
Intron retention	16633	15802	-	jcf7180001170577:13140-20437C	PB.282.2,PB.282.1
Intron retention	267	423	+	jcf7180001171091:1-5212W	PB.290.1/PB.290.10/PB.290.11/PB.290.12/PB.290.6/PB.290.8,PB.290.2/PB.290.4/PB.290.5/PB.290.9
Intron retention	269	322	+	jcf7180001171091:1-5212W	PB.290.1/PB.290.10/PB.290.11/PB.290.12/PB.290.6/PB.290.8,PB.290.7
Intron retention	702	802	+	jcf7180001171091:1-5212W	PB.290.3,PB.290.1/PB.290.10/PB.290.11/PB.290.12/PB.290.13/PB.290.14/PB.290.2/PB.290.4/PB.290.5/PB.290.6/PB.290.7/PB.290.8/PB.290.9
Intron retention	1139	1316	+	jcf7180001171091:1-5212W	PB.290.11/PB.290.12/PB.290.6,PB.290.1/PB.290.15/PB.290.4/PB.290.5/PB.290.7/PB.290.8
Intron retention	1406	1593	+	jcf7180001171091:1-5212W	PB.290.10/PB.290.13/PB.290.2/PB.290.3/PB.290.9,PB.290.11/PB.290.12/PB.290.6
Intron retention	1139	1593	+	jcf7180001171091:1-5212W	PB.290.10/PB.290.13/PB.290.2/PB.290.3/PB.290.9,PB.290.1/PB.290.15/PB.290.4/PB.290.5/PB.290.7/PB.290.8
Intron retention	1757	2683	+	jcf7180001171091:1-5212W	PB.290.14,PB.290.10/PB.290.13/PB.290.2/PB.290.3/PB.290.9
Intron retention	1406	2683	+	jcf7180001171091:1-5212W	PB.290.14,PB.290.11/PB.290.12/PB.290.6
Intron retention	1139	2683	+	jcf7180001171091:1-5212W	PB.290.14,PB.290.1/PB.290.15/PB.290.4/PB.290.5/PB.290.7/PB.290.8
Intron retention	3508	3608	+	jcf7180001171091:1-5212W	PB.290.16/PB.290.2/PB.290.5/PB.290.6/PB.290.7/PB.290.8,PB.290.1/PB.290.10/PB.290.12/PB.290.14/PB.290.15/PB.290.4/PB.290.9
Intron retention	4200	4284	+	jcf7180001171091:1-5212W	PB.290.11/PB.290.13,PB.290.1/PB.290.10/PB.290.12/PB.290.14/PB.290.15/PB.290.4/PB.290.9
Intron retention	4200	4284	+	jcf7180001171091:1-5212W	PB.290.3,PB.290.16/PB.290.2/PB.290.5/PB.290.6/PB.290.7/PB.290.8
Intron retention	3508	4284	+	jcf7180001171091:1-5212W	PB.290.3,PB.290.1/PB.290.10/PB.290.12/PB.290.14/PB.290.15/PB.290.4/PB.290.9
Intron retention	3508	3608	+	jcf7180001171091:1-5212W	PB.290.3,PB.290.11/PB.290.13
Alternative 5' splice site	9278	9277	-	jcf7180001171091:5629-10830C	PB.291.6,PB.291.1/PB.291.2/PB.291.3/PB.291.4/PB.291.5
Intron retention	7373	6735	-	jcf7180001171091:5629-10830C	PB.291.4,PB.291.6
Intron retention	7607	6735	-	jcf7180001171091:5629-10830C	PB.291.5,PB.291.1/PB.291.3
Intron retention	7667	6735	-	jcf7180001171091:5629-10830C	PB.291.5,PB.291.6
Intron retention	7667	7556	-	jcf7180001171091:5629-10830C	PB.291.5,PB.291.4
Intron retention	6379	6208	-	jcf7180001171091:5629-10830C	PB.291.3,PB.291.4
Intron retention	7607	6237	-	jcf7180001171091:5629-10830C	PB.291.2,PB.291.1
Intron retention	2027	1538	-	jcf7180001172390:6-4453C	PB.295.3,PB.295.1
Alternative 3' splice site	47038	46975	-	jcf7180001172393:40177-48784C	PB.297.1/PB.297.9,PB.297.3
Alternative 3' splice site	48058	47038	-	jcf7180001172393:40177-48784C	PB.297.4,PB.297.1/PB.297.9
Alternative 3' splice site	48058	46975	-	jcf7180001172393:40177-48784C	PB.297.4,PB.297.3
Intron retention	48609	47038	-	jcf7180001172393:40177-48784C	PB.297.5,PB.297.1
Exon skipping	44782	44681	-	jcf7180001172393:40177-48784C	PB.297.4/PB.297.9,PB.297.1/PB.297.13/PB.297.2/PB.297.3/PB.297.5/PB.297.6/PB.297.8
Alternative 3' splice site	42241	42230	-	jcf7180001172393:40177-48784C	PB.297.1/PB.297.3/PB.297.4/PB.297.5/PB.297.7/PB.297.8/PB.297.9,PB.297.13
Intron retention	42361	42241	-	jcf7180001172393:40177-48784C	PB.297.6,PB.297.1/PB.297.3/PB.297.4/PB.297.5/PB.297.7/PB.297.8/PB.297.9
Intron retention	42361	42230	-	jcf7180001172393:40177-48784C	PB.297.6,PB.297.13
Intron retention	2153	1703	-	jcf7180001174579:745-4458C	PB.316.3,PB.316.1/PB.316.2/PB.316.7/PB.316.9
Alternative 5' splice site	1148	1127	-	jcf7180001174579:745-4458C	PB.316.1,PB.316.7
Intron retention	10110	9950	-	jcf7180001175504:7278-10555C	PB.317.4,PB.317.2
Intron retention	8582	8482	-	jcf7180001175504:7278-10555C	PB.317.1,PB.317.3
Intron retention	9017	8937	-	jcf7180001175504:7278-10555C	PB.317.2,PB.317.1
Intron retention	9017	8482	-	jcf7180001175504:7278-10555C	PB.317.2,PB.317.3
Intron retention	9017	8198	-	jcf7180001175504:7278-10555C	PB.317.4,PB.317.5
Intron retention	6905	6441	-	jcf7180001175634:2841-7013C	PB.323.3,PB.323.5/PB.323.9
Alternative 3' splice site	5860	5849	-	jcf7180001175634:2841-7013C	PB.323.3/PB.323.5/PB.323.9,PB.323.6
Intron retention	6277	6022	-	jcf7180001175634:2841-7013C	PB.323.7,PB.323.1
Intron retention	6298	5860	-	jcf7180001175634:2841-7013C	PB.323.7,PB.323.5/PB.323.9
Intron retention	6298	5860	-	jcf7180001175634:2841-7013C	PB.323.10,PB.323.3
Intron retention	6905	6022	-	jcf7180001175634:2841-7013C	PB.323.10,PB.323.1
Intron retention	6905	6441	-	jcf7180001175634:2841-7013C	PB.323.10,PB.323.7
Intron retention	6905	5860	-	jcf7180001175634:2841-7013C	PB.323.10,PB.323.5/PB.323.9
Intron retention	12741	12823	+	jcf7180001175727:12487-22395W	PB.325.2,PB.325.1
Alternative 5' splice site	12912	12913	+	jcf7180001175727:12487-22395W	PB.325.5,PB.325.1
Intron retention	12913	13841	+	jcf7180001175727:12487-22395W	PB.325.3/PB.325.6,PB.325.2
Intron retention	12741	13841	+	jcf7180001175727:12487-22395W	PB.325.3/PB.325.6,PB.325.1
Intron retention	12741	13841	+	jcf7180001175727:12487-22395W	PB.325.3/PB.325.6,PB.325.5
Intron retention	736	178	-	jcf7180001175727:9-6385C	PB.324.2,PB.324.1
Alternative 3' splice site	13683	13674	-	jcf7180001175831:8621-14669C	PB.327.3,PB.327.1/PB.327.5/PB.327.6
Alternative 5' splice site	11899	11840	-	jcf7180001175831:8621-14669C	PB.327.3/PB.327.4/PB.327.5/PB.327.6,PB.327.1
Alternative 3' splice site	10451	10397	-	jcf7180001175831:8621-14669C	PB.327.4,PB.327.1/PB.327.6
Intron retention	11899	11404	-	jcf7180001175831:8621-14669C	PB.327.2,PB.327.5
Intron retention	11840	10397	-	jcf7180001175831:8621-14669C	PB.327.2,PB.327.1
Intron retention	11899	10397	-	jcf7180001175831:8621-14669C	PB.327.2,PB.327.6
Intron retention	11899	10451	-	jcf7180001175831:8621-14669C	PB.327.2,PB.327.4
Intron retention	11090	9147	-	jcf7180001175831:8621-14669C	PB.327.3,PB.327.1/PB.327.6
Intron retention	11090	9147	-	jcf7180001175831:8621-14669C	PB.327.3,PB.327.4
Alternative 3' splice site	12838	12815	-	jcf7180001176226:11694-14346C	PB.334.1,PB.334.2
Alternative 3' splice site	9517	9583	+	jcf7180001176332:6606-10730W	PB.335.5/PB.335.8,PB.335.3
Intron retention	9311	9583	+	jcf7180001176332:6606-10730W	PB.335.2/PB.335.4,PB.335.3
Intron retention	9311	9517	+	jcf7180001176332:6606-10730W	PB.335.2/PB.335.4,PB.335.5/PB.335.8
Intron retention	7091	9270	+	jcf7180001176332:6606-10730W	PB.335.7,PB.335.2/PB.335.4
Intron retention	7091	9583	+	jcf7180001176332:6606-10730W	PB.335.7,PB.335.3
Intron retention	7091	9517	+	jcf7180001176332:6606-10730W	PB.335.7,PB.335.5
Alternative 3' splice site	9893	9965	+	jcf7180001176332:6606-10730W	PB.335.4,PB.335.2
Exon skipping	7767	7711	-	jcf7180001179448:1125-9167C	PB.344.2/PB.344.4/PB.344.5,PB.344.3
Exon skipping	4350	4331	-	jcf7180001179448:1125-9167C	PB.344.2/PB.344.3/PB.344.5,PB.344.4
Intron retention	1554	1425	-	jcf7180001182925:127-9553C	PB.362.2,PB.362.1
Intron retention	2372	3634	+	jcf7180001182987:550-5548W	PB.363.3,PB.363.1
Alternative 5' splice site	5017	5013	-	jcf7180001183838:1153-5157C	PB.369.3,PB.369.1
Exon skipping	2443	2031	-	jcf7180001183838:1153-5157C	PB.369.4,PB.369.1/PB.369.3
Intron retention	45700	46104	+	jcf7180001183895:38746-52636W	PB.370.2,PB.370.1
Alternative 5' splice site	78213	78205	-	jcf7180001183895:56508-78954C	PB.372.2,PB.372.1
Intron retention	62001	59598	-	jcf7180001183895:56508-78954C	PB.372.2,PB.372.1
Intron retention	1465	3058	+	jcf7180001184151:1303-5039W	PB.375.2,PB.375.1
Intron retention	5788	6753	+	jcf7180001195387:5739-9488W	PB.401.2,PB.401.1
Alternative 5' splice site	11516	11487	-	jcf7180001195528:9577-12655C	PB.403.1,PB.403.2
Intron retention	2533	1295	-	jcf7180001196058:368-4711C	PB.404.2,PB.404.1
Intron retention	1250	2718	+	jcf7180001200173:40-5468W	PB.414.3/PB.414.6,PB.414.1/PB.414.2/PB.414.4/PB.414.5
Intron retention	1079	2718	+	jcf7180001200173:40-5468W	PB.414.7,PB.414.1/PB.414.2/PB.414.4/PB.414.5
Intron retention	1079	1163	+	jcf7180001200173:40-5468W	PB.414.7,PB.414.3/PB.414.6
Alternative 5' splice site	2952	3603	+	jcf7180001200173:40-5468W	PB.414.1/PB.414.3/PB.414.4/PB.414.5/PB.414.6,PB.414.2
Intron retention	2952	3846	+	jcf7180001200173:40-5468W	PB.414.7,PB.414.1/PB.414.3/PB.414.4/PB.414.5/PB.414.6
Intron retention	3603	3846	+	jcf7180001200173:40-5468W	PB.414.7,PB.414.2
Alternative 5' splice site	4071	4081	+	jcf7180001200173:40-5468W	PB.414.1/PB.414.2/PB.414.3/PB.414.4/PB.414.6/PB.414.7,PB.414.5
Intron retention	11140	10795	-	jcf7180001202065:10443-14503C	PB.417.2,PB.417.1
Intron retention	1362	557	-	jcf7180001206015:6-5499C	PB.424.2,PB.424.1
Alternative 3' splice site	68026	68080	+	jcf7180001207064:58468-71512W	PB.436.2,PB.436.3
Intron retention	30397	30279	-	jcf7180001207093:29416-34227C	PB.440.1,PB.440.2
Intron retention	1289	1407	+	jcf7180001207123:16-4804W	PB.441.2,PB.441.1/PB.441.3
Intron retention	1289	1407	+	jcf7180001207123:16-4804W	PB.441.5,PB.441.6
Exon skipping	2003	2052	+	jcf7180001207123:16-4804W	PB.441.4,PB.441.8
Alternative 3' splice site	2053	2138	+	jcf7180001207123:16-4804W	PB.441.1/PB.441.2/PB.441.5/PB.441.6/PB.441.7,PB.441.4
Intron retention	1785	2053	+	jcf7180001207123:16-4804W	PB.441.3,PB.441.1/PB.441.2/PB.441.5/PB.441.6/PB.441.7
Intron retention	1785	2138	+	jcf7180001207123:16-4804W	PB.441.3,PB.441.4
Intron retention	1785	2138	+	jcf7180001207123:16-4804W	PB.441.3,PB.441.8
Exon skipping	5780	5202	-	jcf7180001207861:1303-10390C	PB.465.2,PB.465.1
Intron retention	3441	3192	-	jcf7180001208561:1643-4362C	PB.476.3,PB.476.1
Alternative 3' splice site	3061	3044	-	jcf7180001208561:1643-4362C	PB.476.3,PB.476.1/PB.476.2
Intron retention	3441	3044	-	jcf7180001208561:1643-4362C	PB.476.4,PB.476.1
Intron retention	3140	3061	-	jcf7180001208561:1643-4362C	PB.476.4,PB.476.3
Intron retention	2788	2315	-	jcf7180001208561:1643-4362C	PB.476.2,PB.476.1/PB.476.3/PB.476.4
Exon skipping	9864	9717	-	jcf7180001208561:5255-10158C	PB.477.2,PB.477.1
Alternative 3' splice site	3587	3635	+	jcf7180001209098:1853-9845W	PB.486.1/PB.486.2/PB.486.4/PB.486.5/PB.486.6/PB.486.7,PB.486.3
Alternative 3' splice site	5143	6666	+	jcf7180001209098:1853-9845W	PB.486.2,PB.486.1/PB.486.3/PB.486.4/PB.486.6/PB.486.7
Intron retention	6777	7602	+	jcf7180001209098:1853-9845W	PB.486.5,PB.486.1/PB.486.3/PB.486.4/PB.486.6/PB.486.7
Intron retention	8108	8218	+	jcf7180001209098:1853-9845W	PB.486.6,PB.486.1/PB.486.2/PB.486.3/PB.486.4/PB.486.5/PB.486.7
Intron retention	4911	4686	-	jcf7180001209357:3764-7523C	PB.490.2,PB.490.4
Intron retention	4634	4529	-	jcf7180001209357:3764-7523C	PB.490.3,PB.490.4
Intron retention	5125	4203	-	jcf7180001209357:3764-7523C	PB.490.5,PB.490.3
Intron retention	5125	4203	-	jcf7180001209357:3764-7523C	PB.490.5,PB.490.4
Alternative 3' splice site	2447	2540	+	jcf7180001209494:1687-9576W	PB.495.6,PB.495.1/PB.495.2
Alternative 3' splice site	2447	2540	+	jcf7180001209494:1687-9576W	PB.495.4/PB.495.5,PB.495.3
Alternative 3' splice site	5821	5906	+	jcf7180001209494:1687-9576W	PB.495.1/PB.495.3/PB.495.4/PB.495.5/PB.495.6/PB.495.7,PB.495.2
Exon skipping	6916	6995	+	jcf7180001209494:1687-9576W	PB.495.1/PB.495.2/PB.495.3/PB.495.4/PB.495.6/PB.495.7,PB.495.5
Intron retention	16436	16533	+	jcf7180001209696:16085-23205W	PB.498.2,PB.498.1
Intron retention	9887	10266	+	jcf7180001209792:8244-10971W	PB.500.1/PB.500.3,PB.500.2/PB.500.4
Intron retention	20448	20356	-	jcf7180001212912:7-22297C	PB.511.3,PB.511.1/PB.511.2
Exon skipping	19080	18395	-	jcf7180001212912:7-22297C	PB.511.2,PB.511.1/PB.511.3
Intron retention	14811	14339	-	jcf7180001213224:7861-15960C	PB.516.3,PB.516.1/PB.516.2
Intron retention	11916	11671	-	jcf7180001213224:7861-15960C	PB.516.2,PB.516.1
Intron retention	11916	11400	-	jcf7180001213224:7861-15960C	PB.516.3,PB.516.1
Intron retention	11529	11400	-	jcf7180001213224:7861-15960C	PB.516.3,PB.516.2
Intron retention	3670	3488	-	jcf7180001213271:227-5138C	PB.518.1,PB.518.2
Intron retention	2710	2610	-	jcf7180001213271:227-5138C	PB.518.1,PB.518.2
Intron retention	2253	1286	-	jcf7180001213271:227-5138C	PB.518.1,PB.518.2
Alternative 5' splice site	19503	19553	+	jcf7180001213276:17661-25223W	PB.522.2,PB.522.1/PB.522.3/PB.522.4
Intron retention	22974	23276	+	jcf7180001213276:17661-25223W	PB.522.3,PB.522.1/PB.522.2/PB.522.4
Intron retention	22724	23276	+	jcf7180001213276:17661-25223W	PB.522.5,PB.522.1/PB.522.2/PB.522.4
Intron retention	22724	22807	+	jcf7180001213276:17661-25223W	PB.522.5,PB.522.3
Intron retention	23937	24673	+	jcf7180001213276:17661-25223W	PB.522.1,PB.522.3
Alternative 3' splice site	20785	20734	-	jcf7180001213277:16026-26484C	PB.525.2,PB.525.1/PB.525.4
Intron retention	19450	19348	-	jcf7180001213277:16026-26484C	PB.525.4,PB.525.1/PB.525.2
Intron retention	17440	16874	-	jcf7180001213277:16026-26484C	PB.525.4,PB.525.1/PB.525.2
Exon skipping	31876	31793	-	jcf7180001213278:22080-49497C	PB.530.1/PB.530.3/PB.530.4/PB.530.6,PB.530.5/PB.530.7
Intron retention	25383	24927	-	jcf7180001213278:22080-49497C	PB.530.1/PB.530.6,PB.530.3/PB.530.7
Intron retention	26805	24727	-	jcf7180001213278:22080-49497C	PB.530.4,PB.530.1/PB.530.6
Intron retention	26805	24727	-	jcf7180001213278:22080-49497C	PB.530.4,PB.530.3/PB.530.7
Intron retention	26805	25273	-	jcf7180001213278:22080-49497C	PB.530.4,PB.530.5
Intron retention	64862	64965	+	jcf7180001213279:63185-66829W	PB.533.2,PB.533.1
Intron retention	21936	22196	+	jcf7180001213282:14036-25054W	PB.537.2,PB.537.1
Intron retention	22579	23633	+	jcf7180001213282:14036-25054W	PB.537.3,PB.537.1/PB.537.2
Alternative 5' splice site	58087	58103	+	jcf7180001213282:56954-78362W	PB.538.2/PB.538.4,PB.538.1/PB.538.3
Exon skipping	59139	59208	+	jcf7180001213282:56954-78362W	PB.538.3,PB.538.1/PB.538.2/PB.538.4
Intron retention	5548	5451	-	jcf7180001213282:3728-10323C	PB.536.2,PB.536.1/PB.536.3
Intron retention	20461	20721	+	jcf7180001213283:18318-26271W	PB.544.2,PB.544.1/PB.544.10/PB.544.3/PB.544.4/PB.544.5/PB.544.6/PB.544.7/PB.544.8/PB.544.9
Exon skipping	22859	23012	+	jcf7180001213283:18318-26271W	PB.544.2,PB.544.1/PB.544.10/PB.544.6/PB.544.7/PB.544.8
Alternative 3' splice site	23459	23479	+	jcf7180001213283:18318-26271W	PB.544.1/PB.544.10/PB.544.6/PB.544.7,PB.544.3
Intron retention	21446	23459	+	jcf7180001213283:18318-26271W	PB.544.5/PB.544.9,PB.544.2
Intron retention	21446	23479	+	jcf7180001213283:18318-26271W	PB.544.5/PB.544.9,PB.544.3
Intron retention	21446	23459	+	jcf7180001213283:18318-26271W	PB.544.5/PB.544.9,PB.544.1/PB.544.10/PB.544.6/PB.544.7
Intron retention	23635	24757	+	jcf7180001213283:18318-26271W	PB.544.8,PB.544.1/PB.544.10/PB.544.2/PB.544.6/PB.544.7
Alternative 3' splice site	56698	56685	-	jcf7180001213284:46782-64915C	PB.549.4,PB.549.2/PB.549.3
Intron retention	21198	21469	+	jcf7180001213286:20960-24747W	PB.554.3,PB.554.5
Intron retention	21315	21447	+	jcf7180001213286:20960-24747W	PB.554.3,PB.554.2
Intron retention	21310	21474	+	jcf7180001213286:20960-24747W	PB.554.3,PB.554.4
Intron retention	35985	35629	-	jcf7180001213290:33177-38665C	PB.556.3,PB.556.1/PB.556.4/PB.556.5/PB.556.6/PB.556.7
Intron retention	35739	35634	-	jcf7180001213290:33177-38665C	PB.556.3,PB.556.8
Exon skipping	34830	34721	-	jcf7180001213290:33177-38665C	PB.556.1/PB.556.8,PB.556.5
Intron retention	34943	33895	-	jcf7180001213290:33177-38665C	PB.556.3/PB.556.4,PB.556.5
Alternative 5' splice site	21977	21930	-	jcf7180001213309:18911-22977C	PB.564.2,PB.564.1
Intron retention	21724	20372	-	jcf7180001213309:18911-22977C	PB.564.1,PB.564.2
Intron retention	21228	20864	-	jcf7180001213319:5159-27719C	PB.572.2/PB.572.3,PB.572.1
Exon skipping	20864	20605	-	jcf7180001213319:5159-27719C	PB.572.4,PB.572.1
Intron retention	12659	11884	-	jcf7180001213319:5159-27719C	PB.572.3,PB.572.1/PB.572.2/PB.572.4
Exon skipping	21337	21254	-	jcf7180001213322:19061-27017C	PB.573.2,PB.573.3/PB.573.4
Intron retention	12445	11858	-	jcf7180001213358:6193-14104C	PB.588.5,PB.588.2
Intron retention	12276	11434	-	jcf7180001213358:6193-14104C	PB.588.6,PB.588.2
Intron retention	9633	9471	-	jcf7180001213358:6193-14104C	PB.588.6,PB.588.2
Intron retention	9333	8593	-	jcf7180001213358:6193-14104C	PB.588.5,PB.588.2
Intron retention	8296	8007	-	jcf7180001213358:6193-14104C	PB.588.6,PB.588.2/PB.588.5
Alternative 5' splice site	43126	43111	-	jcf7180001213358:38281-45042C	PB.589.5,PB.589.2
Intron retention	41440	41186	-	jcf7180001213358:38281-45042C	PB.589.1,PB.589.2/PB.589.3/PB.589.4/PB.589.5
Intron retention	39375	39278	-	jcf7180001213358:38281-45042C	PB.589.1/PB.589.3,PB.589.2/PB.589.4/PB.589.5
Intron retention	3394	6115	+	jcf7180001213362:1073-7009W	PB.591.2/PB.591.3,PB.591.4
Intron retention	6317	6627	+	jcf7180001213362:1073-7009W	PB.591.2,PB.591.3
Intron retention	6317	6790	+	jcf7180001213362:1073-7009W	PB.591.4,PB.591.3
Intron retention	21681	21517	-	jcf7180001213369:21316-23076C	PB.594.1,PB.594.2
Alternative 3' splice site	2171	2421	+	jcf7180001213376:1-4143W	PB.596.3,PB.596.4
Intron retention	1144	2421	+	jcf7180001213376:1-4143W	PB.596.6/PB.596.7/PB.596.8,PB.596.4
Intron retention	1144	2171	+	jcf7180001213376:1-4143W	PB.596.6/PB.596.7/PB.596.8,PB.596.3
Intron retention	2647	2941	+	jcf7180001213376:1-4143W	PB.596.10/PB.596.2,PB.596.3
Intron retention	2647	2941	+	jcf7180001213376:1-4143W	PB.596.11/PB.596.5/PB.596.9,PB.596.6/PB.596.7/PB.596.8
Intron retention	1144	2941	+	jcf7180001213376:1-4143W	PB.596.11/PB.596.5/PB.596.9,PB.596.4
Intron retention	1144	2171	+	jcf7180001213376:1-4143W	PB.596.11/PB.596.5/PB.596.9,PB.596.10/PB.596.2
Intron retention	1144	2941	+	jcf7180001213376:1-4143W	PB.596.11/PB.596.5/PB.596.9,PB.596.3
Exon skipping	3557	3654	+	jcf7180001213376:1-4143W	PB.596.13/PB.596.2/PB.596.3/PB.596.8/PB.596.9,PB.596.7
Exon skipping	3516	3634	+	jcf7180001213376:1-4143W	PB.596.13/PB.596.2/PB.596.3/PB.596.8/PB.596.9,PB.596.11
Mutually exclusive exon	3516	3654	+	jcf7180001213376:1-4143W	PB.596.11,PB.596.7
Intron retention	3388	3785	+	jcf7180001213376:1-4143W	PB.596.6,PB.596.7
Intron retention	3388	3516	+	jcf7180001213376:1-4143W	PB.596.6,PB.596.4
Alternative 3' splice site	3557	3785	+	jcf7180001213376:1-4143W	PB.596.10,PB.596.13/PB.596.8/PB.596.9
Intron retention	3388	3785	+	jcf7180001213376:1-4143W	PB.596.5,PB.596.13/PB.596.8/PB.596.9
Intron retention	3388	3557	+	jcf7180001213376:1-4143W	PB.596.5,PB.596.10
Intron retention	32483	31013	-	jcf7180001213386:28843-40964C	PB.600.1,PB.600.2
Intron retention	4497	3938	-	jcf7180001213388:69-12094C	PB.601.3,PB.601.2/PB.601.4
Intron retention	214	347	+	jcf7180001213390:1-5777W	PB.602.1,PB.602.2/PB.602.3
Intron retention	574	795	+	jcf7180001213390:1-5777W	PB.602.3,PB.602.1/PB.602.2/PB.602.4/PB.602.5
Intron retention	2040	2213	+	jcf7180001213390:1-5777W	PB.602.5,PB.602.1/PB.602.2
Intron retention	2040	2864	+	jcf7180001213390:1-5777W	PB.602.3/PB.602.4,PB.602.1/PB.602.2
Intron retention	2283	2864	+	jcf7180001213390:1-5777W	PB.602.3/PB.602.4,PB.602.5
Intron retention	7941	7637	-	jcf7180001213397:2566-8697C	PB.606.4,PB.606.1/PB.606.3
Exon skipping	7637	7587	-	jcf7180001213397:2566-8697C	PB.606.2/PB.606.5,PB.606.1/PB.606.3
Alternative 5' splice site	7941	7587	-	jcf7180001213397:2566-8697C	PB.606.2/PB.606.5,PB.606.4
Intron retention	5742	5382	-	jcf7180001213397:2566-8697C	PB.606.5,PB.606.1/PB.606.2/PB.606.3/PB.606.4
Exon skipping	3947	3843	-	jcf7180001213397:2566-8697C	PB.606.3,PB.606.1/PB.606.2/PB.606.4/PB.606.5
Intron retention	99854	99707	-	jcf7180001213400:85059-102103C	PB.607.2/PB.607.3,PB.607.5
Exon skipping	94012	93892	-	jcf7180001213400:85059-102103C	PB.607.2/PB.607.3,PB.607.5
Alternative 5' splice site	99442	99426	-	jcf7180001213400:85059-102103C	PB.607.4,PB.607.2/PB.607.3
Intron retention	11834	10996	-	jcf7180001213401:3094-11911C	PB.609.5,PB.609.1
Intron retention	8667	8578	-	jcf7180001213401:3094-11911C	PB.609.5,PB.609.4
Alternative 3' splice site	18858	18808	-	jcf7180001213401:17376-22437C	PB.610.2,PB.610.1
Intron retention	28204	28053	-	jcf7180001213402:26310-28540C	PB.612.3,PB.612.1/PB.612.2
Intron retention	20938	21955	+	jcf7180001213412:18389-37295W	PB.619.3,PB.619.2/PB.619.5
Intron retention	29032	29107	+	jcf7180001213412:18389-37295W	PB.619.5,PB.619.2
Intron retention	39810	39684	-	jcf7180001213412:38162-41920C	PB.620.3,PB.620.1/PB.620.2
Intron retention	39359	39287	-	jcf7180001213412:38162-41920C	PB.620.2,PB.620.1/PB.620.3
Intron retention	26405	26902	+	jcf7180001213413:21324-29782W	PB.622.3,PB.622.1/PB.622.2/PB.622.4
Alternative 5' splice site	40501	40657	+	jcf7180001213413:38780-42689W	PB.623.1,PB.623.3
Intron retention	40501	41601	+	jcf7180001213413:38780-42689W	PB.623.2,PB.623.1
Intron retention	40657	41601	+	jcf7180001213413:38780-42689W	PB.623.2,PB.623.3
Alternative 3' splice site	281462	281477	+	jcf7180001213413:279322-287179W	PB.632.4,PB.632.1/PB.632.2/PB.632.3/PB.632.5/PB.632.6
Exon skipping	281632	281733	+	jcf7180001213413:279322-287179W	PB.632.2,PB.632.1/PB.632.3/PB.632.4/PB.632.5/PB.632.6/PB.632.7/PB.632.8/PB.632.9
Intron retention	281871	283229	+	jcf7180001213413:279322-287179W	PB.632.5,PB.632.1/PB.632.2/PB.632.3/PB.632.4/PB.632.7/PB.632.8
Intron retention	281871	283722	+	jcf7180001213413:279322-287179W	PB.632.6,PB.632.1/PB.632.2/PB.632.3/PB.632.4/PB.632.7/PB.632.8
Intron retention	283321	283722	+	jcf7180001213413:279322-287179W	PB.632.6,PB.632.5
Alternative 5' splice site	286508	286775	+	jcf7180001213413:279322-287179W	PB.632.3,PB.632.8
Alternative 3' splice site	206031	206010	-	jcf7180001213413:203929-211812C	PB.629.2/PB.629.3,PB.629.1
Alternative 5' splice site	338735	338676	-	jcf7180001213413:334555-340683C	PB.636.1/PB.636.2,PB.636.4
Intron retention	338735	338443	-	jcf7180001213413:334555-340683C	PB.636.3/PB.636.5,PB.636.1/PB.636.2
Intron retention	338676	338443	-	jcf7180001213413:334555-340683C	PB.636.3/PB.636.5,PB.636.4
Intron retention	21283	21404	+	jcf7180001213414:20205-22709W	PB.639.2,PB.639.1
Alternative 3' splice site	3087	3132	+	jcf7180001213421:2391-7506W	PB.642.13,PB.642.4
Alternative 5' splice site	3170	3298	+	jcf7180001213421:2391-7506W	PB.642.1/PB.642.14/PB.642.18/PB.642.2/PB.642.3/PB.642.5/PB.642.6/PB.642.7/PB.642.8,PB.642.13
Mutually exclusive exon	3087	3298	+	jcf7180001213421:2391-7506W	PB.642.1/PB.642.14/PB.642.18/PB.642.2/PB.642.3/PB.642.5/PB.642.6/PB.642.7/PB.642.8,PB.642.4
Intron retention	3170	3743	+	jcf7180001213421:2391-7506W	PB.642.10/PB.642.11/PB.642.12/PB.642.15/PB.642.16/PB.642.17/PB.642.9,PB.642.1/PB.642.14/PB.642.18/PB.642.2/PB.642.3/PB.642.5/PB.642.6/PB.642.7/PB.642.8
Intron retention	3298	3743	+	jcf7180001213421:2391-7506W	PB.642.10/PB.642.11/PB.642.12/PB.642.15/PB.642.16/PB.642.17/PB.642.9,PB.642.13
Alternative 3' splice site	4866	4984	+	jcf7180001213421:2391-7506W	PB.642.2,PB.642.1/PB.642.15/PB.642.18/PB.642.3/PB.642.4/PB.642.5
Intron retention	4792	5677	+	jcf7180001213421:2391-7506W	PB.642.14,PB.642.1/PB.642.15/PB.642.18/PB.642.3/PB.642.4/PB.642.5
Intron retention	4792	5677	+	jcf7180001213421:2391-7506W	PB.642.14,PB.642.2
Intron retention	5024	6044	+	jcf7180001213421:2391-7506W	PB.642.12/PB.642.8,PB.642.1/PB.642.15/PB.642.18/PB.642.3/PB.642.4/PB.642.5
Intron retention	5024	6044	+	jcf7180001213421:2391-7506W	PB.642.16/PB.642.7,PB.642.2
Alternative 3' splice site	4866	4984	+	jcf7180001213421:2391-7506W	PB.642.16/PB.642.7,PB.642.12/PB.642.8
Intron retention	5743	6044	+	jcf7180001213421:2391-7506W	PB.642.11/PB.642.6,PB.642.14
Intron retention	4792	6044	+	jcf7180001213421:2391-7506W	PB.642.11/PB.642.6,PB.642.1/PB.642.15/PB.642.18/PB.642.3/PB.642.4/PB.642.5
Intron retention	4792	4984	+	jcf7180001213421:2391-7506W	PB.642.11/PB.642.6,PB.642.12/PB.642.8
Intron retention	4792	6044	+	jcf7180001213421:2391-7506W	PB.642.11/PB.642.6,PB.642.2
Intron retention	4792	4866	+	jcf7180001213421:2391-7506W	PB.642.11/PB.642.6,PB.642.16/PB.642.7
Alternative 5' splice site	6888	6910	+	jcf7180001213421:2391-7506W	PB.642.19,PB.642.1/PB.642.12
Intron retention	15802	15411	-	jcf7180001213426:14626-20976C	PB.646.5,PB.646.3
Intron retention	15803	15532	-	jcf7180001213426:14626-20976C	PB.646.5,PB.646.4
Alternative 3' splice site	9861	9755	-	jcf7180001213433:1720-11480C	PB.647.1,PB.647.3
Alternative 5' splice site	21653	21541	-	jcf7180001213441:16956-21780C	PB.651.7,PB.651.8
Intron retention	20900	20649	-	jcf7180001213441:16956-21780C	PB.651.1/PB.651.4/PB.651.5/PB.651.7,PB.651.2
Intron retention	18859	18715	-	jcf7180001213441:16956-21780C	PB.651.1/PB.651.4/PB.651.5/PB.651.7,PB.651.3
Intron retention	21326	20620	-	jcf7180001213441:16956-21780C	PB.651.1/PB.651.4/PB.651.5/PB.651.7,PB.651.8
Intron retention	63379	63299	-	jcf7180001213441:44143-64680C	PB.654.5,PB.654.1/PB.654.2/PB.654.3/PB.654.4
Alternative 3' splice site	59811	59799	-	jcf7180001213441:44143-64680C	PB.654.3,PB.654.1/PB.654.2/PB.654.4/PB.654.5
Intron retention	58676	58449	-	jcf7180001213441:44143-64680C	PB.654.2,PB.654.1/PB.654.3
Intron retention	79329	78725	-	jcf7180001213441:76775-79820C	PB.656.2,PB.656.1
Exon skipping	34485	34396	-	jcf7180001213454:27051-35937C	PB.668.5,PB.668.4
Exon skipping	34707	34396	-	jcf7180001213454:27051-35937C	PB.668.2/PB.668.3,PB.668.4
Exon skipping	34707	34618	-	jcf7180001213454:27051-35937C	PB.668.2/PB.668.3,PB.668.5
Intron retention	60759	60468	-	jcf7180001213454:58809-64166C	PB.669.4,PB.669.2
Alternative 3' splice site	7261	7515	+	jcf7180001213484:6055-12254W	PB.674.3,PB.674.4
Intron retention	23420	23346	-	jcf7180001213495:20952-28503C	PB.681.2,PB.681.1
Exon skipping	26358	26314	-	jcf7180001213502:6919-38097C	PB.684.1,PB.684.2
Intron retention	1310	2957	+	jcf7180001213506:1032-5281W	PB.685.1,PB.685.2
Alternative 5' splice site	49968	49953	-	jcf7180001213528:48202-52412C	PB.691.2,PB.691.1/PB.691.3
Exon skipping	12624	12336	-	jcf7180001213537:6110-13761C	PB.692.3/PB.692.4,PB.692.5
Intron retention	19054	17088	-	jcf7180001213538:12612-21950C	PB.694.2,PB.694.1
Alternative 3' splice site	15630	15310	-	jcf7180001213549:9301-18284C	PB.698.9,PB.698.1/PB.698.5/PB.698.7
Intron retention	15757	15310	-	jcf7180001213549:9301-18284C	PB.698.4/PB.698.8,PB.698.1/PB.698.5/PB.698.7
Intron retention	15757	15630	-	jcf7180001213549:9301-18284C	PB.698.4/PB.698.8,PB.698.9
Alternative 3' splice site	13852	13835	-	jcf7180001213549:9301-18284C	PB.698.1/PB.698.5/PB.698.8/PB.698.9,PB.698.2/PB.698.7
Intron retention	13935	13852	-	jcf7180001213549:9301-18284C	PB.698.4,PB.698.1/PB.698.5/PB.698.8/PB.698.9
Intron retention	13935	13835	-	jcf7180001213549:9301-18284C	PB.698.4,PB.698.2/PB.698.7
Exon skipping	37530	37740	+	jcf7180001213554:34950-39185W	PB.700.3/PB.700.4,PB.700.1/PB.700.2/PB.700.5
Intron retention	38278	38361	+	jcf7180001213554:34950-39185W	PB.700.1/PB.700.3,PB.700.2/PB.700.4
Intron retention	22171	21252	-	jcf7180001213555:18268-23732C	PB.702.3,PB.702.1
Alternative 3' splice site	33217	33111	-	jcf7180001213569:28576-39940C	PB.708.1/PB.708.3,PB.708.2
Intron retention	31899	31811	-	jcf7180001213569:28576-39940C	PB.708.2/PB.708.3,PB.708.1
Intron retention	8439	9618	+	jcf7180001213576:2446-10917W	PB.712.2,PB.712.1
Exon skipping	10865	10992	+	jcf7180001213596:9161-17870W	PB.719.7,PB.719.1/PB.719.2/PB.719.3/PB.719.4/PB.719.5/PB.719.6
Alternative 3' splice site	12684	12698	+	jcf7180001213596:9161-17870W	PB.719.6,PB.719.1/PB.719.2/PB.719.3/PB.719.5/PB.719.7
Intron retention	13959	14191	+	jcf7180001213596:9161-17870W	PB.719.2/PB.719.3,PB.719.1/PB.719.4/PB.719.5/PB.719.6/PB.719.7
Intron retention	16182	16294	+	jcf7180001213596:9161-17870W	PB.719.3/PB.719.5,PB.719.1/PB.719.2/PB.719.4/PB.719.6/PB.719.7
Alternative 3' splice site	24601	24591	-	jcf7180001213604:21115-27111C	PB.724.2,PB.724.3/PB.724.4/PB.724.5
Alternative 3' splice site	23424	23412	-	jcf7180001213604:21115-27111C	PB.724.2/PB.724.3,PB.724.5
Intron retention	23287	23212	-	jcf7180001213604:21115-27111C	PB.724.4,PB.724.2/PB.724.3
Alternative 3' splice site	34505	34500	-	jcf7180001213604:32695-37837C	PB.725.2,PB.725.1
Alternative 5' splice site	33944	33853	-	jcf7180001213604:32695-37837C	PB.725.1,PB.725.2
Intron retention	23295	23392	+	jcf7180001213615:15626-26619W	PB.730.2,PB.730.1
Intron retention	6647	5965	-	jcf7180001213615:2209-7145C	PB.729.3,PB.729.1
Intron retention	3521	3424	-	jcf7180001213615:2209-7145C	PB.729.2,PB.729.1/PB.729.3
Intron retention	20355	21750	+	jcf7180001213624:18364-23034W	PB.734.4,PB.734.3
Exon skipping	43746	44081	+	jcf7180001213624:42906-48095W	PB.735.2,PB.735.1
Intron retention	44081	45149	+	jcf7180001213624:42906-48095W	PB.735.3,PB.735.1
Alternative 3' splice site	98189	98164	-	jcf7180001213624:87367-100208C	PB.738.1,PB.738.2
Alternative 5' splice site	90673	90624	-	jcf7180001213624:87367-100208C	PB.738.2,PB.738.1
Intron retention	155428	153964	-	jcf7180001213624:152113-163554C	PB.739.1,PB.739.2
Alternative 3' splice site	8100	7989	-	jcf7180001213629:5344-9575C	PB.741.1/PB.741.3/PB.741.4/PB.741.5/PB.741.7/PB.741.8,PB.741.2
Intron retention	7950	7786	-	jcf7180001213629:5344-9575C	PB.741.6,PB.741.1/PB.741.4/PB.741.5
Alternative 5' splice site	7687	7661	-	jcf7180001213629:5344-9575C	PB.741.7,PB.741.1/PB.741.2/PB.741.4/PB.741.5
Intron retention	7661	7527	-	jcf7180001213629:5344-9575C	PB.741.8,PB.741.1/PB.741.2/PB.741.4/PB.741.5
Intron retention	7687	7527	-	jcf7180001213629:5344-9575C	PB.741.8,PB.741.7
Intron retention	7661	7301	-	jcf7180001213629:5344-9575C	PB.741.3,PB.741.1/PB.741.2/PB.741.4
Intron retention	7687	7301	-	jcf7180001213629:5344-9575C	PB.741.3,PB.741.7
Intron retention	7447	7301	-	jcf7180001213629:5344-9575C	PB.741.3,PB.741.8
Alternative 5' splice site	7109	7043	-	jcf7180001213629:5344-9575C	PB.741.1/PB.741.2/PB.741.6/PB.741.7/PB.741.8,PB.741.5
Exon skipping	6951	6681	-	jcf7180001213629:5344-9575C	PB.741.4,PB.741.1/PB.741.2/PB.741.3/PB.741.6/PB.741.7/PB.741.8
Intron retention	16725	16933	+	jcf7180001213630:15719-20319W	PB.742.2,PB.742.3
Alternative 3' splice site	26346	26319	-	jcf7180001213647:22175-30994C	PB.750.1/PB.750.3/PB.750.4,PB.750.5
Alternative 3' splice site	60741	60760	+	jcf7180001213648:59949-65474W	PB.751.2/PB.751.3/PB.751.5,PB.751.4
Alternative 5' splice site	61939	61954	+	jcf7180001213648:59949-65474W	PB.751.3,PB.751.2/PB.751.4
Intron retention	18224	18669	+	jcf7180001213651:6486-24505W	PB.752.2,PB.752.1
Alternative 5' splice site	10027	10065	+	jcf7180001213674:9134-14758W	PB.758.1,PB.758.3
Intron retention	5058	4383	-	jcf7180001213687:3578-8079C	PB.763.2,PB.763.1
Exon skipping	4575	4520	-	jcf7180001213707:3203-7700C	PB.766.3,PB.766.1/PB.766.2
Intron retention	4498	2491	-	jcf7180001213712:6-6490C	PB.767.2/PB.767.4,PB.767.1
Alternative 3' splice site	1327	794	-	jcf7180001213712:6-6490C	PB.767.4,PB.767.1/PB.767.2/PB.767.3
Intron retention	44980	46475	+	jcf7180001213723:43303-46999W	PB.769.4,PB.769.1
Alternative 3' splice site	25136	25096	-	jcf7180001213762:9121-25437C	PB.779.3/PB.779.5/PB.779.6,PB.779.7/PB.779.8
Alternative 3' splice site	23627	23610	-	jcf7180001213762:9121-25437C	PB.779.8,PB.779.2/PB.779.3/PB.779.5/PB.779.6/PB.779.7/PB.779.9
Intron retention	22185	22100	-	jcf7180001213762:9121-25437C	PB.779.8,PB.779.5/PB.779.6/PB.779.7/PB.779.9
Exon skipping	22847	22055	-	jcf7180001213762:9121-25437C	PB.779.2/PB.779.3,PB.779.5/PB.779.6/PB.779.7/PB.779.9
Exon skipping	22847	22055	-	jcf7180001213762:9121-25437C	PB.779.2/PB.779.3,PB.779.8
Intron retention	9685	9600	-	jcf7180001213762:9121-25437C	PB.779.2,PB.779.3
Exon skipping	45194	45342	+	jcf7180001213767:41379-47584W	PB.781.1,PB.781.3
Alternative 3' splice site	40957	40947	-	jcf7180001213767:31049-41284C	PB.780.1/PB.780.2/PB.780.5,PB.780.4
Intron retention	32975	32760	-	jcf7180001213767:31049-41284C	PB.780.5,PB.780.2/PB.780.4
Intron retention	32348	31856	-	jcf7180001213767:31049-41284C	PB.780.5,PB.780.2/PB.780.4
Intron retention	8597	8835	+	jcf7180001213794:4456-10639W	PB.786.3,PB.786.1/PB.786.2/PB.786.4/PB.786.5
Intron retention	9190	9313	+	jcf7180001213794:4456-10639W	PB.786.5,PB.786.1/PB.786.2/PB.786.3/PB.786.4
Intron retention	9528	9565	+	jcf7180001213794:4456-10639W	PB.786.1/PB.786.3/PB.786.4/PB.786.5,PB.786.2
Alternative 3' splice site	9216	9251	+	jcf7180001213804:3207-14193W	PB.787.1/PB.787.2/PB.787.4/PB.787.7,PB.787.3
Alternative 3' splice site	9216	9257	+	jcf7180001213804:3207-14193W	PB.787.1/PB.787.2/PB.787.4/PB.787.7,PB.787.5
Alternative 3' splice site	9192	9216	+	jcf7180001213804:3207-14193W	PB.787.6,PB.787.1/PB.787.2/PB.787.4/PB.787.7
Alternative 3' splice site	9251	9257	+	jcf7180001213804:3207-14193W	PB.787.3,PB.787.5
Alternative 3' splice site	9192	9251	+	jcf7180001213804:3207-14193W	PB.787.6,PB.787.3
Alternative 3' splice site	9192	9257	+	jcf7180001213804:3207-14193W	PB.787.6,PB.787.5
Alternative 5' splice site	9770	9803	+	jcf7180001213804:3207-14193W	PB.787.7,PB.787.1/PB.787.2/PB.787.3/PB.787.4/PB.787.5/PB.787.6/PB.787.8/PB.787.9
Alternative 3' splice site	11272	11303	+	jcf7180001213804:3207-14193W	PB.787.1/PB.787.5/PB.787.6/PB.787.7,PB.787.3/PB.787.4
Intron retention	11136	11303	+	jcf7180001213804:3207-14193W	PB.787.2,PB.787.3/PB.787.4
Intron retention	11136	11272	+	jcf7180001213804:3207-14193W	PB.787.2,PB.787.1/PB.787.5/PB.787.6/PB.787.7
Intron retention	11443	11533	+	jcf7180001213804:3207-14193W	PB.787.8,PB.787.3/PB.787.4
Intron retention	11443	11533	+	jcf7180001213804:3207-14193W	PB.787.9,PB.787.1/PB.787.5/PB.787.6/PB.787.7
Alternative 3' splice site	11272	11303	+	jcf7180001213804:3207-14193W	PB.787.9,PB.787.8
Intron retention	5763	5291	-	jcf7180001213820:3094-5824C	PB.791.2,PB.791.1
Exon skipping	28079	28573	+	jcf7180001213825:26188-33688W	PB.796.2,PB.796.1
Alternative 3' splice site	11467	11516	+	jcf7180001213827:10177-17676W	PB.802.2/PB.802.3,PB.802.1
Intron retention	3914	4707	+	jcf7180001213833:2528-10046W	PB.803.2/PB.803.5,PB.803.3
Intron retention	5609	5974	+	jcf7180001213833:2528-10046W	PB.803.6,PB.803.1/PB.803.2/PB.803.3/PB.803.5
Alternative 3' splice site	9394	9395	+	jcf7180001213833:2528-10046W	PB.803.3,PB.803.5
Alternative 3' splice site	12014	12107	+	jcf7180001213836:7021-23693W	PB.804.1/PB.804.4/PB.804.6,PB.804.7
Intron retention	13263	13335	+	jcf7180001213836:7021-23693W	PB.804.7,PB.804.1/PB.804.4/PB.804.6
Intron retention	17961	18043	+	jcf7180001213836:7021-23693W	PB.804.6,PB.804.1
Intron retention	19225	20299	+	jcf7180001213836:7021-23693W	PB.804.6,PB.804.1
Intron retention	40584	41570	+	jcf7180001213836:36623-46399W	PB.806.2,PB.806.1
Exon skipping	4268	4352	+	jcf7180001213847:3462-11203W	PB.812.2,PB.812.1/PB.812.5/PB.812.7
Intron retention	4352	5612	+	jcf7180001213847:3462-11203W	PB.812.3/PB.812.4/PB.812.6,PB.812.1/PB.812.7
Alternative 3' splice site	4268	5612	+	jcf7180001213847:3462-11203W	PB.812.3/PB.812.4/PB.812.6,PB.812.2
Intron retention	5685	6857	+	jcf7180001213847:3462-11203W	PB.812.5,PB.812.1
Alternative 5' splice site	7048	7437	+	jcf7180001213847:3462-11203W	PB.812.1/PB.812.3/PB.812.4/PB.812.6,PB.812.7
Intron retention	7048	7689	+	jcf7180001213847:3462-11203W	PB.812.2,PB.812.1/PB.812.3/PB.812.6
Intron retention	7437	7689	+	jcf7180001213847:3462-11203W	PB.812.2,PB.812.7
Alternative 3' splice site	7886	7899	+	jcf7180001213847:3462-11203W	PB.812.2/PB.812.7,PB.812.1/PB.812.3/PB.812.5/PB.812.6
Intron retention	3373	1832	-	jcf7180001213859:834-5161C	PB.815.2,PB.815.1
Exon skipping	52011	52080	+	jcf7180001213869:51506-55567W	PB.819.2,PB.819.1
Alternative 3' splice site	100434	100423	-	jcf7180001213869:96739-100906C	PB.823.10/PB.823.2/PB.823.3/PB.823.6/PB.823.7,PB.823.5/PB.823.8/PB.823.9
Intron retention	100556	100434	-	jcf7180001213869:96739-100906C	PB.823.1,PB.823.10/PB.823.2/PB.823.3/PB.823.6/PB.823.7
Intron retention	100556	100423	-	jcf7180001213869:96739-100906C	PB.823.1,PB.823.5/PB.823.8/PB.823.9
Intron retention	100012	99534	-	jcf7180001213869:96739-100906C	PB.823.3,PB.823.1/PB.823.10/PB.823.2/PB.823.5/PB.823.6/PB.823.7/PB.823.8/PB.823.9
Alternative 3' splice site	99370	99364	-	jcf7180001213869:96739-100906C	PB.823.1,PB.823.10/PB.823.2/PB.823.3/PB.823.6/PB.823.8
Alternative 3' splice site	99393	99370	-	jcf7180001213869:96739-100906C	PB.823.5/PB.823.7/PB.823.9,PB.823.1
Alternative 3' splice site	99393	99364	-	jcf7180001213869:96739-100906C	PB.823.5/PB.823.7/PB.823.9,PB.823.10/PB.823.2/PB.823.3/PB.823.6/PB.823.8
Exon skipping	98110	97984	-	jcf7180001213869:96739-100906C	PB.823.6,PB.823.2/PB.823.5/PB.823.7
Intron retention	6822	7195	+	jcf7180001213879:264-8359W	PB.826.4,PB.826.3
Alternative 3' splice site	36591	36572	-	jcf7180001213881:18573-38980C	PB.828.3,PB.828.2/PB.828.4
Intron retention	32550	31920	-	jcf7180001213881:18573-38980C	PB.828.3,PB.828.2
Alternative 3' splice site	29876	29860	-	jcf7180001213881:18573-38980C	PB.828.1,PB.828.2/PB.828.3
Intron retention	19690	19314	-	jcf7180001213881:18573-38980C	PB.828.1,PB.828.2/PB.828.3
Alternative 5' splice site	9264	9237	-	jcf7180001213882:7624-11648C	PB.829.1,PB.829.2
Intron retention	9512	8816	-	jcf7180001213882:7624-11648C	PB.829.3,PB.829.1
Intron retention	9512	8816	-	jcf7180001213882:7624-11648C	PB.829.3,PB.829.2
Alternative 5' splice site	29972	29923	-	jcf7180001213882:28475-37466C	PB.830.1/PB.830.2/PB.830.3,PB.830.4
Alternative 5' splice site	29638	29634	-	jcf7180001213882:28475-37466C	PB.830.3,PB.830.1/PB.830.4
Intron retention	29634	29544	-	jcf7180001213882:28475-37466C	PB.830.2,PB.830.1/PB.830.4
Intron retention	29638	29544	-	jcf7180001213882:28475-37466C	PB.830.2,PB.830.3
Alternative 5' splice site	3818	3851	+	jcf7180001213904:3202-6686W	PB.838.1,PB.838.2/PB.838.3
Intron retention	4567	5536	+	jcf7180001213904:3202-6686W	PB.838.2,PB.838.1/PB.838.3
Exon skipping	54713	54573	-	jcf7180001213905:36518-55388C	PB.840.1/PB.840.4,PB.840.3
Intron retention	37108	38512	+	jcf7180001213913:32959-43506W	PB.844.4/PB.844.6,PB.844.2/PB.844.5
Intron retention	20344	20234	-	jcf7180001213918:12659-20724C	PB.846.3,PB.846.2
Alternative 3' splice site	19076	19059	-	jcf7180001213918:12659-20724C	PB.846.5,PB.846.1/PB.846.3
Intron retention	19156	19059	-	jcf7180001213918:12659-20724C	PB.846.2/PB.846.7,PB.846.1/PB.846.3
Intron retention	19156	19076	-	jcf7180001213918:12659-20724C	PB.846.2/PB.846.7,PB.846.5
Intron retention	17537	17386	-	jcf7180001213918:12659-20724C	PB.846.4,PB.846.1/PB.846.2/PB.846.3/PB.846.5/PB.846.7
Intron retention	16870	16491	-	jcf7180001213918:12659-20724C	PB.846.2,PB.846.1/PB.846.4/PB.846.5/PB.846.7
Intron retention	16861	16423	-	jcf7180001213918:12659-20724C	PB.846.2,PB.846.3
Intron retention	25669	25595	-	jcf7180001213918:21955-26823C	PB.847.1,PB.847.2
Alternative 3' splice site	24730	24725	-	jcf7180001213918:21955-26823C	PB.847.2,PB.847.1
Alternative 3' splice site	6054	6094	+	jcf7180001213951:2720-16642W	PB.859.1/PB.859.5/PB.859.6/PB.859.7,PB.859.2
Intron retention	10247	10370	+	jcf7180001213951:2720-16642W	PB.859.5/PB.859.6,PB.859.1/PB.859.2/PB.859.7
Intron retention	12883	12975	+	jcf7180001213951:2720-16642W	PB.859.1/PB.859.6,PB.859.2/PB.859.5/PB.859.7
Exon skipping	13155	13324	+	jcf7180001213951:2720-16642W	PB.859.1,PB.859.2/PB.859.5/PB.859.6/PB.859.7
Exon skipping	72223	72609	+	jcf7180001213976:70619-77202W	PB.876.2,PB.876.1
Intron retention	65281	65159	-	jcf7180001213976:58170-67863C	PB.875.6,PB.875.1
Intron retention	66842	66763	-	jcf7180001213976:58170-67863C	PB.875.5,PB.875.4
Intron retention	119840	118514	-	jcf7180001213976:117579-127444C	PB.882.2,PB.882.1
Alternative 3' splice site	31199	31154	-	jcf7180001213979:21388-31437C	PB.886.1/PB.886.2,PB.886.3/PB.886.4
Alternative 3' splice site	31199	31052	-	jcf7180001213979:21388-31437C	PB.886.1/PB.886.2,PB.886.7
Alternative 3' splice site	31154	31052	-	jcf7180001213979:21388-31437C	PB.886.3/PB.886.4,PB.886.7
Exon skipping	26298	26248	-	jcf7180001213979:21388-31437C	PB.886.1/PB.886.4,PB.886.2/PB.886.3
Intron retention	29197	28961	-	jcf7180001213980:26982-31381C	PB.888.1,PB.888.2
Intron retention	3352	3263	-	jcf7180001214001:2865-5295C	PB.892.1,PB.892.2/PB.892.3
Alternative 5' splice site	48967	48819	-	jcf7180001214001:47903-49151C	PB.895.2,PB.895.3
Intron retention	29734	30419	+	jcf7180001214007:29530-32557W	PB.897.2,PB.897.1
Intron retention	57361	57868	+	jcf7180001214016:54012-61615W	PB.902.2,PB.902.1/PB.902.4
Alternative 5' splice site	58870	58875	+	jcf7180001214016:54012-61615W	PB.902.1/PB.902.2/PB.902.6,PB.902.4
Intron retention	59427	60568	+	jcf7180001214016:54012-61615W	PB.902.4,PB.902.1/PB.902.2/PB.902.6
Intron retention	58870	60568	+	jcf7180001214016:54012-61615W	PB.902.5,PB.902.1/PB.902.2/PB.902.6
Intron retention	58875	59353	+	jcf7180001214016:54012-61615W	PB.902.5,PB.902.4
Intron retention	63788	64630	+	jcf7180001214016:62777-67977W	PB.903.3,PB.903.1
Intron retention	64742	64822	+	jcf7180001214016:62777-67977W	PB.903.2,PB.903.1
Alternative 5' splice site	45025	45519	+	jcf7180001214025:43703-51787W	PB.912.2/PB.912.4,PB.912.1
Intron retention	45956	46083	+	jcf7180001214025:43703-51787W	PB.912.2,PB.912.1/PB.912.4/PB.912.5
Alternative 5' splice site	32841	32591	-	jcf7180001214025:24351-33861C	PB.910.7,PB.910.11
Alternative 5' splice site	32837	32591	-	jcf7180001214025:24351-33861C	PB.910.13/PB.910.2/PB.910.3/PB.910.4/PB.910.6/PB.910.8/PB.910.9,PB.910.11
Alternative 5' splice site	32841	32837	-	jcf7180001214025:24351-33861C	PB.910.7,PB.910.13/PB.910.2/PB.910.3/PB.910.4/PB.910.6/PB.910.8/PB.910.9
Intron retention	32591	32518	-	jcf7180001214025:24351-33861C	PB.910.14,PB.910.11
Intron retention	32841	32518	-	jcf7180001214025:24351-33861C	PB.910.14,PB.910.7
Intron retention	32837	32518	-	jcf7180001214025:24351-33861C	PB.910.14,PB.910.13/PB.910.2/PB.910.3/PB.910.4/PB.910.6/PB.910.8/PB.910.9
Exon skipping	32518	32433	-	jcf7180001214025:24351-33861C	PB.910.12,PB.910.13/PB.910.2/PB.910.3/PB.910.4/PB.910.6/PB.910.8/PB.910.9
Alternative 5' splice site	32837	32433	-	jcf7180001214025:24351-33861C	PB.910.12,PB.910.14
Intron retention	30888	30808	-	jcf7180001214025:24351-33861C	PB.910.4,PB.910.11/PB.910.12/PB.910.13/PB.910.2/PB.910.3/PB.910.6/PB.910.7/PB.910.8/PB.910.9
Intron retention	31755	30808	-	jcf7180001214025:24351-33861C	PB.910.14,PB.910.11/PB.910.12/PB.910.13/PB.910.2/PB.910.3/PB.910.6/PB.910.7/PB.910.8/PB.910.9
Intron retention	31755	31045	-	jcf7180001214025:24351-33861C	PB.910.14,PB.910.4
Intron retention	30370	29576	-	jcf7180001214025:24351-33861C	PB.910.13,PB.910.11/PB.910.2/PB.910.3/PB.910.4/PB.910.7/PB.910.9
Intron retention	29540	29187	-	jcf7180001214025:24351-33861C	PB.910.12/PB.910.6/PB.910.8,PB.910.11/PB.910.2/PB.910.3/PB.910.4/PB.910.7/PB.910.9
Intron retention	26375	26226	-	jcf7180001214025:24351-33861C	PB.910.4/PB.910.7,PB.910.11/PB.910.12/PB.910.2/PB.910.3/PB.910.6/PB.910.8/PB.910.9
Intron retention	26375	25647	-	jcf7180001214025:24351-33861C	PB.910.13,PB.910.11/PB.910.12/PB.910.2/PB.910.3/PB.910.6/PB.910.8/PB.910.9
Intron retention	26131	25647	-	jcf7180001214025:24351-33861C	PB.910.13,PB.910.4/PB.910.7
Intron retention	25577	25203	-	jcf7180001214025:24351-33861C	PB.910.1,PB.910.11/PB.910.12/PB.910.2/PB.910.3/PB.910.4/PB.910.6/PB.910.7/PB.910.8/PB.910.9
Intron retention	24927	24859	-	jcf7180001214025:24351-33861C	PB.910.13,PB.910.12
Intron retention	24927	24859	-	jcf7180001214025:24351-33861C	PB.910.3,PB.910.4
Exon skipping	41454	41352	-	jcf7180001214025:38017-41726C	PB.911.2/PB.911.3/PB.911.5,PB.911.4
Intron retention	40089	39632	-	jcf7180001214025:38017-41726C	PB.911.2/PB.911.4,PB.911.3/PB.911.5
Intron retention	39307	39172	-	jcf7180001214025:38017-41726C	PB.911.2/PB.911.4/PB.911.5,PB.911.3
Intron retention	31024	31117	+	jcf7180001214039:28712-33313W	PB.918.1,PB.918.2
Exon skipping	9405	9477	+	jcf7180001214047:5892-12242W	PB.923.1/PB.923.2,PB.923.3
Alternative 5' splice site	8104	9463	+	jcf7180001214047:5892-12242W	PB.923.1/PB.923.2,PB.923.4
Intron retention	9463	10840	+	jcf7180001214047:5892-12242W	PB.923.5/PB.923.7,PB.923.4
Intron retention	8104	10840	+	jcf7180001214047:5892-12242W	PB.923.5/PB.923.7,PB.923.1/PB.923.2
Intron retention	8104	10840	+	jcf7180001214047:5892-12242W	PB.923.5/PB.923.7,PB.923.3
Intron retention	7889	8014	+	jcf7180001214047:5892-12242W	PB.923.6,PB.923.7
Exon skipping	1078	1266	+	jcf7180001214053:100-3874W	PB.926.2,PB.926.1
Exon skipping	1483	2568	+	jcf7180001214055:400-7457W	PB.931.5,PB.931.1/PB.931.2/PB.931.4/PB.931.6
Intron retention	2568	3259	+	jcf7180001214055:400-7457W	PB.931.7,PB.931.1/PB.931.2/PB.931.4/PB.931.6
Alternative 3' splice site	1483	3259	+	jcf7180001214055:400-7457W	PB.931.7,PB.931.5
Alternative 3' splice site	93874	93901	+	jcf7180001214057:91440-104462W	PB.935.1/PB.935.2/PB.935.5/PB.935.6,PB.935.4
Intron retention	93792	93874	+	jcf7180001214057:91440-104462W	PB.935.3,PB.935.1/PB.935.2/PB.935.5/PB.935.6
Intron retention	93792	93901	+	jcf7180001214057:91440-104462W	PB.935.3,PB.935.4
Alternative 3' splice site	98987	98993	+	jcf7180001214057:91440-104462W	PB.935.2/PB.935.3/PB.935.4/PB.935.6,PB.935.1/PB.935.5
Intron retention	99166	99586	+	jcf7180001214057:91440-104462W	PB.935.7,PB.935.2/PB.935.3/PB.935.4/PB.935.6
Intron retention	100831	100992	+	jcf7180001214057:91440-104462W	PB.935.5,PB.935.1/PB.935.2/PB.935.3/PB.935.4/PB.935.6/PB.935.7
Alternative 3' splice site	8149	8145	-	jcf7180001214062:6585-14896C	PB.938.2,PB.938.1/PB.938.3
Intron retention	9087	8145	-	jcf7180001214062:6585-14896C	PB.938.5,PB.938.1/PB.938.3
Intron retention	9076	8149	-	jcf7180001214062:6585-14896C	PB.938.5,PB.938.2
Alternative 5' splice site	7137	7131	-	jcf7180001214062:6585-14896C	PB.938.3,PB.938.1/PB.938.2/PB.938.5
Alternative 5' splice site	36278	36130	-	jcf7180001214063:35414-47435C	PB.940.3,PB.940.1
Alternative 3' splice site	10016	10013	-	jcf7180001214073:9057-16427C	PB.947.1,PB.947.3
Exon skipping	17457	17402	-	jcf7180001214075:13379-18999C	PB.950.1/PB.950.3/PB.950.4/PB.950.5/PB.950.6,PB.950.2
Intron retention	16251	16122	-	jcf7180001214075:13379-18999C	PB.950.1/PB.950.2,PB.950.5
Alternative 3' splice site	9458	9454	-	jcf7180001214077:4957-10015C	PB.952.1/PB.952.2,PB.952.3
Alternative 5' splice site	8442	8432	-	jcf7180001214077:4957-10015C	PB.952.1,PB.952.2/PB.952.3
Alternative 5' splice site	7203	7091	-	jcf7180001214077:4957-10015C	PB.952.3,PB.952.2
Alternative 3' splice site	5700	5686	-	jcf7180001214098:3773-8181C	PB.961.3/PB.961.5,PB.961.1/PB.961.6
Intron retention	5779	5686	-	jcf7180001214098:3773-8181C	PB.961.4,PB.961.1/PB.961.6
Intron retention	5779	5700	-	jcf7180001214098:3773-8181C	PB.961.4,PB.961.3/PB.961.5
Alternative 3' splice site	4953	4916	-	jcf7180001214098:3773-8181C	PB.961.1/PB.961.4/PB.961.5,PB.961.3
Intron retention	5217	4953	-	jcf7180001214098:3773-8181C	PB.961.6,PB.961.1/PB.961.4/PB.961.5
Intron retention	5217	4916	-	jcf7180001214098:3773-8181C	PB.961.6,PB.961.3
Intron retention	5468	4953	-	jcf7180001214098:3773-8181C	PB.961.2,PB.961.5
Intron retention	5468	4916	-	jcf7180001214098:3773-8181C	PB.961.2,PB.961.3
Intron retention	2614	2540	-	jcf7180001214123:1695-3908C	PB.968.2,PB.968.1
Alternative 3' splice site	2070	2040	-	jcf7180001214123:1695-3908C	PB.968.1,PB.968.2
Alternative 3' splice site	24038	24031	-	jcf7180001214126:22008-24667C	PB.971.2,PB.971.3
Alternative 5' splice site	22920	22916	-	jcf7180001214126:22008-24667C	PB.971.2,PB.971.3
Intron retention	5916	6009	+	jcf7180001214133:5139-9295W	PB.972.2,PB.972.1
Intron retention	10148	10534	+	jcf7180001214133:9944-13846W	PB.973.5,PB.973.2/PB.973.3/PB.973.4
Intron retention	11932	12028	+	jcf7180001214133:9944-13846W	PB.973.3,PB.973.1/PB.973.2/PB.973.6
Alternative 3' splice site	32098	32627	+	jcf7180001214134:29295-41010W	PB.975.4,PB.975.1/PB.975.3/PB.975.6
Intron retention	2604	2914	+	jcf7180001214147:236-7628W	PB.984.2/PB.984.3,PB.984.1
Intron retention	3130	3707	+	jcf7180001214147:236-7628W	PB.984.2,PB.984.1/PB.984.3
Intron retention	21139	20946	-	jcf7180001214155:16952-21197C	PB.987.2,PB.987.1
Intron retention	53653	53753	+	jcf7180001214156:53178-59007W	PB.993.3,PB.993.2
Intron retention	27291	26205	-	jcf7180001214156:15126-33960C	PB.990.6,PB.990.2
Intron retention	16734	16567	-	jcf7180001214156:15126-33960C	PB.990.1,PB.990.2/PB.990.3/PB.990.6
Exon skipping	40201	40131	-	jcf7180001214156:36738-41672C	PB.991.4/PB.991.5,PB.991.1/PB.991.2/PB.991.3/PB.991.6
Intron retention	39665	39342	-	jcf7180001214156:36738-41672C	PB.991.6,PB.991.2/PB.991.4/PB.991.5
Intron retention	39665	39029	-	jcf7180001214156:36738-41672C	PB.991.1,PB.991.2/PB.991.4
Intron retention	39220	39029	-	jcf7180001214156:36738-41672C	PB.991.1,PB.991.6
Alternative 5' splice site	38853	38733	-	jcf7180001214156:36738-41672C	PB.991.2/PB.991.4/PB.991.6,PB.991.5
Intron retention	101786	101026	-	jcf7180001214156:96559-102227C	PB.997.1,PB.997.2/PB.997.3
Alternative 3' splice site	100870	100866	-	jcf7180001214156:96559-102227C	PB.997.2/PB.997.3,PB.997.1
Intron retention	25211	25389	+	jcf7180001214158:24492-25830W	PB.999.4,PB.999.2
Intron retention	63358	63558	+	jcf7180001214158:59128-66005W	PB.1000.2,PB.1000.1/PB.1000.3/PB.1000.5
Intron retention	3291	3389	+	jcf7180001214188:2149-6166W	PB.1005.1,PB.1005.2
Intron retention	4107	5250	+	jcf7180001214203:2817-6083W	PB.1009.3,PB.1009.1
Intron retention	5329	5430	+	jcf7180001214203:2817-6083W	PB.1009.2,PB.1009.1
Alternative 3' splice site	2791	2819	+	jcf7180001214208:2225-6691W	PB.1011.2/PB.1011.3/PB.1011.4,PB.1011.5
Exon skipping	25516	26299	+	jcf7180001214209:22620-32275W	PB.1012.2/PB.1012.3/PB.1012.4,PB.1012.5
Intron retention	26299	27361	+	jcf7180001214209:22620-32275W	PB.1012.1,PB.1012.5
Alternative 3' splice site	25516	27361	+	jcf7180001214209:22620-32275W	PB.1012.1,PB.1012.2/PB.1012.3/PB.1012.4
Intron retention	28605	29575	+	jcf7180001214209:22620-32275W	PB.1012.2,PB.1012.1/PB.1012.3/PB.1012.4/PB.1012.5
Intron retention	27519	28046	+	jcf7180001214211:24894-31480W	PB.1014.1,PB.1014.2
Intron retention	28692	29010	+	jcf7180001214211:24894-31480W	PB.1014.3,PB.1014.1
Intron retention	27519	29010	+	jcf7180001214211:24894-31480W	PB.1014.3,PB.1014.2
Exon skipping	29489	29580	+	jcf7180001214211:24894-31480W	PB.1014.1/PB.1014.3,PB.1014.2
Alternative 5' splice site	10513	10436	-	jcf7180001214231:2778-11027C	PB.1019.1,PB.1019.3/PB.1019.4
Intron retention	6123	6008	-	jcf7180001214231:2778-11027C	PB.1019.2,PB.1019.1/PB.1019.3/PB.1019.4/PB.1019.5
Alternative 3' splice site	3466	3427	-	jcf7180001214231:2778-11027C	PB.1019.2/PB.1019.4,PB.1019.3/PB.1019.5
Intron retention	15755	17217	+	jcf7180001214232:14830-19688W	PB.1020.2,PB.1020.1
Intron retention	17844	17985	+	jcf7180001214232:14830-19688W	PB.1020.2,PB.1020.1
Intron retention	307247	307406	+	jcf7180001214266:298942-310776W	PB.1035.3,PB.1035.2
Intron retention	307606	308259	+	jcf7180001214266:298942-310776W	PB.1035.4,PB.1035.2
Alternative 5' splice site	331206	331287	+	jcf7180001214266:328934-332862W	PB.1037.1,PB.1037.2
Intron retention	363919	364213	+	jcf7180001214266:358853-365147W	PB.1038.2,PB.1038.1/PB.1038.3/PB.1038.4/PB.1038.6/PB.1038.7/PB.1038.8
Intron retention	282263	281928	-	jcf7180001214266:280818-284627C	PB.1034.2,PB.1034.1
Exon skipping	415634	415325	-	jcf7180001214266:413005-422950C	PB.1039.1,PB.1039.3
Intron retention	415505	414324	-	jcf7180001214266:413005-422950C	PB.1039.2,PB.1039.3
Alternative 3' splice site	415634	414324	-	jcf7180001214266:413005-422950C	PB.1039.2,PB.1039.1
Intron retention	30624	31249	+	jcf7180001214291:24833-33048W	PB.1048.2,PB.1048.1
Intron retention	31603	31476	-	jcf7180001214291:24784-35806C	PB.1049.3,PB.1049.1/PB.1049.2
Intron retention	31603	31104	-	jcf7180001214291:24784-35806C	PB.1049.4,PB.1049.1/PB.1049.2
Intron retention	31411	31104	-	jcf7180001214291:24784-35806C	PB.1049.4,PB.1049.3
Alternative 3' splice site	29889	29856	-	jcf7180001214291:24784-35806C	PB.1049.1,PB.1049.2/PB.1049.3
Intron retention	10653	10857	+	jcf7180001214305:8985-11817W	PB.1053.1,PB.1053.2
Intron retention	10653	11106	+	jcf7180001214305:8985-11817W	PB.1053.3,PB.1053.2
Intron retention	30948	30418	-	jcf7180001214306:29053-34448C	PB.1055.2,PB.1055.1
Intron retention	34387	34885	+	jcf7180001214314:31562-35660W	PB.1058.2,PB.1058.1
Intron retention	7618	7522	-	jcf7180001214326:6565-12450C	PB.1063.2,PB.1063.1/PB.1063.5
Intron retention	14754	14645	-	jcf7180001214329:10620-16109C	PB.1064.2,PB.1064.1
Intron retention	5332	5403	+	jcf7180001214339:4970-20878W	PB.1067.6,PB.1067.4/PB.1067.5
Exon skipping	5403	5437	+	jcf7180001214339:4970-20878W	PB.1067.9,PB.1067.1/PB.1067.10/PB.1067.11/PB.1067.2/PB.1067.4/PB.1067.5/PB.1067.7/PB.1067.8
Intron retention	12303	12757	+	jcf7180001214339:4970-20878W	PB.1067.10/PB.1067.11/PB.1067.12/PB.1067.5/PB.1067.7/PB.1067.8/PB.1067.9,PB.1067.1/PB.1067.2/PB.1067.4/PB.1067.6
Alternative 3' splice site	13463	13476	+	jcf7180001214339:4970-20878W	PB.1067.1/PB.1067.11,PB.1067.8
Alternative 3' splice site	13463	13476	+	jcf7180001214339:4970-20878W	PB.1067.4/PB.1067.5/PB.1067.7,PB.1067.10/PB.1067.12/PB.1067.2/PB.1067.6/PB.1067.9
Alternative 5' splice site	13518	13525	+	jcf7180001214339:4970-20878W	PB.1067.8,PB.1067.10/PB.1067.12/PB.1067.2/PB.1067.6/PB.1067.9
Alternative 5' splice site	13518	13525	+	jcf7180001214339:4970-20878W	PB.1067.1/PB.1067.11,PB.1067.4/PB.1067.5/PB.1067.7
Mutually exclusive exon	13463	13518	+	jcf7180001214339:4970-20878W	PB.1067.4/PB.1067.5/PB.1067.7,PB.1067.8
Mutually exclusive exon	13463	13525	+	jcf7180001214339:4970-20878W	PB.1067.1/PB.1067.11,PB.1067.10/PB.1067.12/PB.1067.2/PB.1067.6/PB.1067.9
Intron retention	17698	17808	+	jcf7180001214339:4970-20878W	PB.1067.11/PB.1067.12,PB.1067.1/PB.1067.10/PB.1067.4/PB.1067.5/PB.1067.6/PB.1067.7/PB.1067.8/PB.1067.9
Alternative 5' splice site	17899	17903	+	jcf7180001214339:4970-20878W	PB.1067.1/PB.1067.10/PB.1067.14/PB.1067.4/PB.1067.5/PB.1067.6/PB.1067.7/PB.1067.8/PB.1067.9,PB.1067.2
Intron retention	19910	20156	+	jcf7180001214339:4970-20878W	PB.1067.7/PB.1067.9,PB.1067.1/PB.1067.10/PB.1067.11/PB.1067.12/PB.1067.14/PB.1067.2/PB.1067.4/PB.1067.5/PB.1067.6/PB.1067.8
Intron retention	11578	11832	+	jcf7180001214341:9787-15167W	PB.1068.2,PB.1068.1
Exon skipping	21778	21607	-	jcf7180001214341:13301-39856C	PB.1069.3/PB.1069.6/PB.1069.7,PB.1069.5
Intron retention	19586	19011	-	jcf7180001214341:13301-39856C	PB.1069.4,PB.1069.3/PB.1069.5/PB.1069.6
Intron retention	3271	3364	+	jcf7180001214360:1175-6035W	PB.1075.4,PB.1075.3
Intron retention	4455	5471	+	jcf7180001214360:1175-6035W	PB.1075.4,PB.1075.3
Intron retention	3219	3324	+	jcf7180001214367:2056-6446W	PB.1078.1,PB.1078.2
Intron retention	3173	3400	+	jcf7180001214367:2056-6446W	PB.1078.1,PB.1078.3
Intron retention	3174	3402	+	jcf7180001214367:2056-6446W	PB.1078.1,PB.1078.4
Intron retention	4194	4317	+	jcf7180001214367:2056-6446W	PB.1078.1,PB.1078.3/PB.1078.4
Intron retention	2043	2158	+	jcf7180001214408:1600-6940W	PB.1080.4,PB.1080.5
Exon skipping	3882	4040	+	jcf7180001214408:1600-6940W	PB.1080.2,PB.1080.1/PB.1080.3/PB.1080.4
Intron retention	4040	4179	+	jcf7180001214408:1600-6940W	PB.1080.5,PB.1080.1/PB.1080.3/PB.1080.4
Alternative 3' splice site	3882	4179	+	jcf7180001214408:1600-6940W	PB.1080.5,PB.1080.2
Alternative 3' splice site	21129	21150	+	jcf7180001214428:20762-26560W	PB.1085.2,PB.1085.1/PB.1085.3
Intron retention	24794	25593	+	jcf7180001214428:20762-26560W	PB.1085.1,PB.1085.2/PB.1085.3
Intron retention	54558	54234	-	jcf7180001214459:53654-57265C	PB.1093.4,PB.1093.3/PB.1093.5
Intron retention	4962	5073	+	jcf7180001214462:2385-7957W	PB.1096.4/PB.1096.6,PB.1096.1/PB.1096.2/PB.1096.5/PB.1096.7/PB.1096.8
Alternative 3' splice site	5278	5291	+	jcf7180001214462:2385-7957W	PB.1096.4,PB.1096.1/PB.1096.2/PB.1096.3/PB.1096.5/PB.1096.6/PB.1096.7
Alternative 3' splice site	5246	5291	+	jcf7180001214462:2385-7957W	PB.1096.8,PB.1096.1/PB.1096.2/PB.1096.3/PB.1096.5/PB.1096.6/PB.1096.7
Alternative 3' splice site	5246	5278	+	jcf7180001214462:2385-7957W	PB.1096.8,PB.1096.4
Intron retention	87027	88327	+	jcf7180001214475:77139-90047W	PB.1104.2,PB.1104.1
Alternative 3' splice site	62689	62676	-	jcf7180001214475:59711-63654C	PB.1103.5,PB.1103.1/PB.1103.2/PB.1103.4
Alternative 3' splice site	62218	62204	-	jcf7180001214475:59711-63654C	PB.1103.4,PB.1103.1/PB.1103.5
Exon skipping	32453	33555	+	jcf7180001214483:31073-38334W	PB.1108.1/PB.1108.4,PB.1108.3/PB.1108.5
Intron retention	33555	33650	+	jcf7180001214483:31073-38334W	PB.1108.2,PB.1108.3/PB.1108.5
Alternative 3' splice site	32453	33650	+	jcf7180001214483:31073-38334W	PB.1108.2,PB.1108.1/PB.1108.4
Alternative 3' splice site	34967	35213	+	jcf7180001214483:31073-38334W	PB.1108.1/PB.1108.3/PB.1108.4,PB.1108.2/PB.1108.5
Intron retention	26297	25880	-	jcf7180001214493:19757-28530C	PB.1113.4,PB.1113.2
Intron retention	26518	25886	-	jcf7180001214493:19757-28530C	PB.1113.1,PB.1113.3
Alternative 5' splice site	22651	22573	-	jcf7180001214493:19757-28530C	PB.1113.2/PB.1113.3,PB.1113.1
Intron retention	6275	7634	+	jcf7180001214547:5954-9924W	PB.1131.4,PB.1131.1/PB.1131.3
Intron retention	8751	8910	+	jcf7180001214547:5954-9924W	PB.1131.3,PB.1131.1
Intron retention	31741	31625	-	jcf7180001214554:30551-32382C	PB.1137.2,PB.1137.1
Intron retention	15000	16242	+	jcf7180001214556:13552-19790W	PB.1139.4,PB.1139.1/PB.1139.3/PB.1139.5/PB.1139.6/PB.1139.7
Intron retention	15000	16998	+	jcf7180001214556:13552-19790W	PB.1139.2,PB.1139.1/PB.1139.3/PB.1139.5/PB.1139.6/PB.1139.7
Intron retention	16314	16998	+	jcf7180001214556:13552-19790W	PB.1139.2,PB.1139.4
Exon skipping	17711	17798	+	jcf7180001214556:13552-19790W	PB.1139.1,PB.1139.2/PB.1139.3/PB.1139.5/PB.1139.6/PB.1139.7
Intron retention	17798	17925	+	jcf7180001214556:13552-19790W	PB.1139.4,PB.1139.2/PB.1139.3/PB.1139.5/PB.1139.6/PB.1139.7
Alternative 3' splice site	17711	17925	+	jcf7180001214556:13552-19790W	PB.1139.4,PB.1139.1
Alternative 5' splice site	19348	19361	+	jcf7180001214556:13552-19790W	PB.1139.1/PB.1139.2/PB.1139.6,PB.1139.7
Intron retention	4335	4166	-	jcf7180001214556:1589-4523C	PB.1138.2,PB.1138.1
Alternative 3' splice site	28352	28382	+	jcf7180001214564:20283-32448W	PB.1141.1/PB.1141.2/PB.1141.3/PB.1141.5,PB.1141.4
Alternative 3' splice site	28481	28494	+	jcf7180001214564:20283-32448W	PB.1141.4,PB.1141.1/PB.1141.2/PB.1141.3/PB.1141.5
Alternative 5' splice site	6681	6523	-	jcf7180001214601:5838-9020C	PB.1150.2,PB.1150.3
Alternative 5' splice site	15131	15139	+	jcf7180001214603:13463-17555W	PB.1154.2,PB.1154.1
Intron retention	15470	16391	+	jcf7180001214603:13463-17555W	PB.1154.1,PB.1154.2
Intron retention	14735	15246	+	jcf7180001214603:13463-17555W	PB.1154.3,PB.1154.1
Intron retention	14735	16391	+	jcf7180001214603:13463-17555W	PB.1154.3,PB.1154.2
Alternative 3' splice site	63264	63217	-	jcf7180001214603:60496-64582C	PB.1156.2,PB.1156.1
Exon skipping	78990	78897	-	jcf7180001214603:77002-79653C	PB.1157.3,PB.1157.1
Intron retention	78897	78078	-	jcf7180001214603:77002-79653C	PB.1157.2,PB.1157.1
Alternative 3' splice site	105550	105515	-	jcf7180001214603:97562-106325C	PB.1159.2/PB.1159.5,PB.1159.4
Exon skipping	105550	105425	-	jcf7180001214603:97562-106325C	PB.1159.3,PB.1159.2/PB.1159.5
Exon skipping	105515	105425	-	jcf7180001214603:97562-106325C	PB.1159.3,PB.1159.4
Intron retention	134104	132623	-	jcf7180001214603:131772-136528C	PB.1162.3,PB.1162.1/PB.1162.2
Alternative 3' splice site	10149	10948	+	jcf7180001214604:9017-12619W	PB.1164.3,PB.1164.1
Intron retention	10046	10948	+	jcf7180001214604:9017-12619W	PB.1164.2,PB.1164.1
Intron retention	10046	10149	+	jcf7180001214604:9017-12619W	PB.1164.2,PB.1164.3
Intron retention	16740	16626	-	jcf7180001214643:6647-16829C	PB.1174.17,PB.1174.15/PB.1174.3
Alternative 3' splice site	16180	16176	-	jcf7180001214643:6647-16829C	PB.1174.1/PB.1174.10/PB.1174.15/PB.1174.17/PB.1174.19/PB.1174.21/PB.1174.3,PB.1174.9
Alternative 3' splice site	14073	13997	-	jcf7180001214643:6647-16829C	PB.1174.1/PB.1174.10/PB.1174.12/PB.1174.13/PB.1174.15/PB.1174.16/PB.1174.2/PB.1174.3,PB.1174.17/PB.1174.4
Intron retention	14412	14073	-	jcf7180001214643:6647-16829C	PB.1174.19,PB.1174.1/PB.1174.10/PB.1174.12/PB.1174.13/PB.1174.15/PB.1174.16/PB.1174.2/PB.1174.3
Intron retention	14412	13997	-	jcf7180001214643:6647-16829C	PB.1174.19,PB.1174.17
Alternative 3' splice site	14518	14505	-	jcf7180001214643:6647-16829C	PB.1174.9,PB.1174.19
Intron retention	15467	14518	-	jcf7180001214643:6647-16829C	PB.1174.21,PB.1174.9
Intron retention	15467	14505	-	jcf7180001214643:6647-16829C	PB.1174.21,PB.1174.19
Intron retention	15467	14073	-	jcf7180001214643:6647-16829C	PB.1174.21,PB.1174.1/PB.1174.10/PB.1174.12/PB.1174.13/PB.1174.15/PB.1174.3
Intron retention	15467	13997	-	jcf7180001214643:6647-16829C	PB.1174.21,PB.1174.17
Intron retention	13472	13386	-	jcf7180001214643:6647-16829C	PB.1174.10/PB.1174.13/PB.1174.15/PB.1174.17/PB.1174.19/PB.1174.2/PB.1174.4/PB.1174.8/PB.1174.9,PB.1174.11/PB.1174.12/PB.1174.14/PB.1174.16/PB.1174.21/PB.1174.3/PB.1174.5
Intron retention	13330	12932	-	jcf7180001214643:6647-16829C	PB.1174.1,PB.1174.10/PB.1174.13/PB.1174.15/PB.1174.17/PB.1174.19/PB.1174.2/PB.1174.4/PB.1174.8/PB.1174.9
Intron retention	13472	12932	-	jcf7180001214643:6647-16829C	PB.1174.1,PB.1174.11/PB.1174.12/PB.1174.14/PB.1174.16/PB.1174.21/PB.1174.3/PB.1174.5
Alternative 5' splice site	11622	11591	-	jcf7180001214643:6647-16829C	PB.1174.9,PB.1174.1/PB.1174.10/PB.1174.11/PB.1174.12/PB.1174.13/PB.1174.15/PB.1174.16/PB.1174.17/PB.1174.19/PB.1174.2/PB.1174.20/PB.1174.21/PB.1174.3/PB.1174.4/PB.1174.5/PB.1174.8
Intron retention	11591	11502	-	jcf7180001214643:6647-16829C	PB.1174.6,PB.1174.1/PB.1174.10/PB.1174.11/PB.1174.12/PB.1174.13/PB.1174.15/PB.1174.16/PB.1174.17/PB.1174.19/PB.1174.2/PB.1174.20/PB.1174.21/PB.1174.3/PB.1174.4/PB.1174.5/PB.1174.8
Intron retention	11622	11502	-	jcf7180001214643:6647-16829C	PB.1174.6,PB.1174.9
Intron retention	9331	8842	-	jcf7180001214643:6647-16829C	PB.1174.8,PB.1174.1/PB.1174.15/PB.1174.16/PB.1174.17/PB.1174.19/PB.1174.20/PB.1174.3/PB.1174.9
Intron retention	9966	8842	-	jcf7180001214643:6647-16829C	PB.1174.12/PB.1174.13/PB.1174.14/PB.1174.2/PB.1174.4/PB.1174.5,PB.1174.1/PB.1174.15/PB.1174.16/PB.1174.17/PB.1174.19/PB.1174.20/PB.1174.3/PB.1174.9
Intron retention	9966	9396	-	jcf7180001214643:6647-16829C	PB.1174.12/PB.1174.13/PB.1174.14/PB.1174.2/PB.1174.4/PB.1174.5,PB.1174.8
Intron retention	8730	8619	-	jcf7180001214643:6647-16829C	PB.1174.10/PB.1174.11/PB.1174.7,PB.1174.12/PB.1174.13/PB.1174.14/PB.1174.2/PB.1174.4/PB.1174.5
Intron retention	9966	8619	-	jcf7180001214643:6647-16829C	PB.1174.10/PB.1174.11/PB.1174.7,PB.1174.1/PB.1174.15/PB.1174.16/PB.1174.17/PB.1174.19/PB.1174.20/PB.1174.3/PB.1174.9
Intron retention	9966	8619	-	jcf7180001214643:6647-16829C	PB.1174.10/PB.1174.11/PB.1174.7,PB.1174.8
Intron retention	7974	7905	-	jcf7180001214643:6647-16829C	PB.1174.12/PB.1174.2/PB.1174.3,PB.1174.1/PB.1174.10/PB.1174.11/PB.1174.13/PB.1174.14/PB.1174.15/PB.1174.16/PB.1174.17/PB.1174.19/PB.1174.20/PB.1174.4/PB.1174.5/PB.1174.9
Intron retention	8535	7905	-	jcf7180001214643:6647-16829C	PB.1174.6,PB.1174.10/PB.1174.11
Intron retention	8730	7905	-	jcf7180001214643:6647-16829C	PB.1174.6,PB.1174.13/PB.1174.14/PB.1174.4/PB.1174.5
Intron retention	8730	8084	-	jcf7180001214643:6647-16829C	PB.1174.6,PB.1174.12/PB.1174.2
Intron retention	9966	7905	-	jcf7180001214643:6647-16829C	PB.1174.6,PB.1174.1/PB.1174.15/PB.1174.16/PB.1174.17/PB.1174.19/PB.1174.20/PB.1174.9
Intron retention	9966	8084	-	jcf7180001214643:6647-16829C	PB.1174.6,PB.1174.3
Intron retention	7974	7730	-	jcf7180001214643:6647-16829C	PB.1174.7/PB.1174.8,PB.1174.1/PB.1174.10/PB.1174.11/PB.1174.13/PB.1174.14/PB.1174.15/PB.1174.16/PB.1174.17/PB.1174.19/PB.1174.20/PB.1174.4/PB.1174.5/PB.1174.9
Intron retention	7810	7730	-	jcf7180001214643:6647-16829C	PB.1174.7/PB.1174.8,PB.1174.12/PB.1174.2/PB.1174.3
Intron retention	96158	96143	-	jcf7180001214648:91487-98153C	PB.1177.3,PB.1177.11
Alternative 3' splice site	96897	95896	-	jcf7180001214648:91487-98153C	PB.1177.3,PB.1177.5
Exon skipping	95896	95793	-	jcf7180001214648:91487-98153C	PB.1177.1/PB.1177.10/PB.1177.4/PB.1177.6/PB.1177.9,PB.1177.5
Exon skipping	96897	95793	-	jcf7180001214648:91487-98153C	PB.1177.1/PB.1177.10/PB.1177.4/PB.1177.6/PB.1177.9,PB.1177.11
Exon skipping	96897	95793	-	jcf7180001214648:91487-98153C	PB.1177.1/PB.1177.10/PB.1177.4/PB.1177.6/PB.1177.9,PB.1177.3
Alternative 3' splice site	94964	94948	-	jcf7180001214648:91487-98153C	PB.1177.1/PB.1177.10,PB.1177.7
Intron retention	95251	94744	-	jcf7180001214648:91487-98153C	PB.1177.11/PB.1177.3/PB.1177.4/PB.1177.5/PB.1177.9,PB.1177.6
Intron retention	95076	94964	-	jcf7180001214648:91487-98153C	PB.1177.11/PB.1177.3/PB.1177.4/PB.1177.5/PB.1177.9,PB.1177.1/PB.1177.10
Intron retention	95076	94948	-	jcf7180001214648:91487-98153C	PB.1177.11/PB.1177.3/PB.1177.4/PB.1177.5/PB.1177.9,PB.1177.7
Alternative 3' splice site	16400	16308	-	jcf7180001214649:13865-17987C	PB.1179.2,PB.1179.1
Intron retention	2225	2660	+	jcf7180001214651:1252-9171W	PB.1181.6,PB.1181.1/PB.1181.2/PB.1181.3/PB.1181.4/PB.1181.5
Intron retention	3735	3838	+	jcf7180001214651:1252-9171W	PB.1181.5/PB.1181.6,PB.1181.1/PB.1181.2/PB.1181.3/PB.1181.4/PB.1181.7
Alternative 3' splice site	6261	6280	+	jcf7180001214651:1252-9171W	PB.1181.2/PB.1181.3/PB.1181.5/PB.1181.6/PB.1181.7,PB.1181.1
Intron retention	6149	6280	+	jcf7180001214651:1252-9171W	PB.1181.4,PB.1181.1
Intron retention	6149	6261	+	jcf7180001214651:1252-9171W	PB.1181.4,PB.1181.2/PB.1181.3/PB.1181.5/PB.1181.6/PB.1181.7
Intron retention	6820	8160	+	jcf7180001214651:1252-9171W	PB.1181.3,PB.1181.1/PB.1181.2/PB.1181.4/PB.1181.5/PB.1181.7
Intron retention	8243	8339	+	jcf7180001214651:1252-9171W	PB.1181.6,PB.1181.1/PB.1181.2/PB.1181.4/PB.1181.5/PB.1181.7
Intron retention	8729	8822	+	jcf7180001214651:1252-9171W	PB.1181.4/PB.1181.5,PB.1181.7
Alternative 5' splice site	3896	2773	-	jcf7180001214653:12-5018C	PB.1182.1,PB.1182.2
Intron retention	3896	1460	-	jcf7180001214653:12-5018C	PB.1182.5,PB.1182.1
Intron retention	2773	1460	-	jcf7180001214653:12-5018C	PB.1182.5,PB.1182.2
Intron retention	11142	12000	+	jcf7180001214656:10383-16191W	PB.1184.10,PB.1184.1/PB.1184.5/PB.1184.6/PB.1184.7
Intron retention	11592	12000	+	jcf7180001214656:10383-16191W	PB.1184.10,PB.1184.4
Intron retention	12184	12610	+	jcf7180001214656:10383-16191W	PB.1184.3,PB.1184.1/PB.1184.4/PB.1184.5/PB.1184.6/PB.1184.7
Intron retention	12184	12610	+	jcf7180001214656:10383-16191W	PB.1184.11/PB.1184.8/PB.1184.9,PB.1184.10
Intron retention	11142	12610	+	jcf7180001214656:10383-16191W	PB.1184.11/PB.1184.8/PB.1184.9,PB.1184.1/PB.1184.5/PB.1184.6/PB.1184.7
Intron retention	11592	12610	+	jcf7180001214656:10383-16191W	PB.1184.11/PB.1184.8/PB.1184.9,PB.1184.4
Intron retention	11142	12000	+	jcf7180001214656:10383-16191W	PB.1184.11/PB.1184.8/PB.1184.9,PB.1184.3
Intron retention	12922	13003	+	jcf7180001214656:10383-16191W	PB.1184.5,PB.1184.1/PB.1184.10/PB.1184.3/PB.1184.4/PB.1184.6/PB.1184.7/PB.1184.8
Intron retention	13049	13139	+	jcf7180001214656:10383-16191W	PB.1184.9,PB.1184.4
Intron retention	12184	13139	+	jcf7180001214656:10383-16191W	PB.1184.2,PB.1184.10
Intron retention	12770	13139	+	jcf7180001214656:10383-16191W	PB.1184.2,PB.1184.8
Intron retention	13282	14447	+	jcf7180001214656:10383-16191W	PB.1184.1/PB.1184.5,PB.1184.7
Alternative 3' splice site	4876	4838	-	jcf7180001214657:2465-6422C	PB.1185.1,PB.1185.2
Intron retention	56309	56399	+	jcf7180001214658:56018-59172W	PB.1190.6,PB.1190.5
Alternative 3' splice site	56710	56725	+	jcf7180001214658:56018-59172W	PB.1190.2/PB.1190.6,PB.1190.4/PB.1190.5
Intron retention	57169	58158	+	jcf7180001214658:56018-59172W	PB.1190.3,PB.1190.2
Intron retention	29831	29735	-	jcf7180001214663:27139-31607C	PB.1193.4,PB.1193.1/PB.1193.3
Alternative 3' splice site	28575	28541	-	jcf7180001214663:27139-31607C	PB.1193.3,PB.1193.1/PB.1193.4
Alternative 3' splice site	33783	33761	-	jcf7180001214664:32269-35915C	PB.1197.2/PB.1197.3,PB.1197.1/PB.1197.4
Intron retention	33305	33182	-	jcf7180001214664:32269-35915C	PB.1197.3/PB.1197.4,PB.1197.2
Intron retention	33507	33182	-	jcf7180001214664:32269-35915C	PB.1197.1,PB.1197.2
Intron retention	33507	33387	-	jcf7180001214664:32269-35915C	PB.1197.1,PB.1197.3/PB.1197.4
Alternative 3' splice site	3293	3376	+	jcf7180001214722:2156-14992W	PB.1210.3/PB.1210.4,PB.1210.6/PB.1210.7
Exon skipping	3293	3677	+	jcf7180001214722:2156-14992W	PB.1210.1,PB.1210.4
Exon skipping	3376	3677	+	jcf7180001214722:2156-14992W	PB.1210.1,PB.1210.6/PB.1210.7
Intron retention	3677	3967	+	jcf7180001214722:2156-14992W	PB.1210.2/PB.1210.3,PB.1210.4/PB.1210.6/PB.1210.7
Intron retention	3519	3967	+	jcf7180001214722:2156-14992W	PB.1210.5,PB.1210.6/PB.1210.7
Alternative 3' splice site	3376	3967	+	jcf7180001214722:2156-14992W	PB.1210.5,PB.1210.1
Exon skipping	3967	4124	+	jcf7180001214722:2156-14992W	PB.1210.8,PB.1210.4/PB.1210.6/PB.1210.7
Alternative 5' splice site	3677	4124	+	jcf7180001214722:2156-14992W	PB.1210.8,PB.1210.2/PB.1210.3
Intron retention	10423	10720	+	jcf7180001214722:2156-14992W	PB.1210.6,PB.1210.1/PB.1210.2/PB.1210.3/PB.1210.4/PB.1210.5/PB.1210.7
Intron retention	11669	11846	+	jcf7180001214722:2156-14992W	PB.1210.6,PB.1210.1/PB.1210.2/PB.1210.3/PB.1210.4/PB.1210.5/PB.1210.7/PB.1210.8
Intron retention	12434	13111	+	jcf7180001214722:2156-14992W	PB.1210.6,PB.1210.1/PB.1210.2/PB.1210.3/PB.1210.4/PB.1210.5/PB.1210.7/PB.1210.8
Intron retention	25746	25643	-	jcf7180001214722:16078-27450C	PB.1211.2,PB.1211.4
Intron retention	21688	20504	-	jcf7180001214722:16078-27450C	PB.1211.4,PB.1211.2/PB.1211.3
Alternative 5' splice site	11521	11540	+	jcf7180001214728:4745-14265W	PB.1212.4,PB.1212.1/PB.1212.2/PB.1212.3
Intron retention	12969	13100	+	jcf7180001214728:4745-14265W	PB.1212.3,PB.1212.1/PB.1212.2/PB.1212.4
Alternative 3' splice site	16520	16502	-	jcf7180001214776:6286-18224C	PB.1218.3,PB.1218.1
Alternative 5' splice site	19688	19746	+	jcf7180001214804:18484-25835W	PB.1226.1/PB.1226.3,PB.1226.2
Intron retention	22676	24877	+	jcf7180001214804:18484-25835W	PB.1226.3,PB.1226.1/PB.1226.2
Intron retention	22412	24877	+	jcf7180001214804:18484-25835W	PB.1226.4,PB.1226.1/PB.1226.2
Intron retention	22412	22576	+	jcf7180001214804:18484-25835W	PB.1226.4,PB.1226.3
Exon skipping	22389	22479	+	jcf7180001214822:16123-25311W	PB.1236.1,PB.1236.4
Intron retention	22256	22666	+	jcf7180001214822:16123-25311W	PB.1236.2,PB.1236.1
Intron retention	22806	22882	+	jcf7180001214822:16123-25311W	PB.1236.3,PB.1236.2
Intron retention	22256	22882	+	jcf7180001214822:16123-25311W	PB.1236.3,PB.1236.1
Intron retention	12989	12646	-	jcf7180001214833:11457-14288C	PB.1238.2,PB.1238.1
Intron retention	8157	8017	-	jcf7180001214849:6114-14323C	PB.1244.1,PB.1244.2/PB.1244.3
Exon skipping	13238	13572	+	jcf7180001214859:11942-18315W	PB.1264.2,PB.1264.1/PB.1264.3/PB.1264.4
Intron retention	16493	16595	+	jcf7180001214859:11942-18315W	PB.1264.2,PB.1264.1/PB.1264.3
Intron retention	16320	16595	+	jcf7180001214859:11942-18315W	PB.1264.4,PB.1264.1/PB.1264.3
Intron retention	16320	16402	+	jcf7180001214859:11942-18315W	PB.1264.4,PB.1264.2
Intron retention	11353	10820	-	jcf7180001214859:7787-11721C	PB.1263.4,PB.1263.2
Intron retention	9502	8783	-	jcf7180001214859:7787-11721C	PB.1263.3,PB.1263.2/PB.1263.4
Intron retention	12006	12114	+	jcf7180001214866:8876-20372W	PB.1270.2/PB.1270.3,PB.1270.1
Intron retention	18162	19064	+	jcf7180001214866:8876-20372W	PB.1270.3,PB.1270.1/PB.1270.2/PB.1270.4
Intron retention	9607	9722	+	jcf7180001214869:9485-13370W	PB.1272.2,PB.1272.1
Alternative 3' splice site	12401	12501	+	jcf7180001214869:9485-13370W	PB.1272.1,PB.1272.2
Intron retention	12558	12640	+	jcf7180001214869:9485-13370W	PB.1272.3,PB.1272.1
Intron retention	19134	18272	-	jcf7180001214972:13607-21589C	PB.1288.2,PB.1288.1
Intron retention	12772	12940	+	jcf7180001214982:9678-14992W	PB.1291.2,PB.1291.1
Intron retention	13056	13252	+	jcf7180001214982:9678-14992W	PB.1291.3,PB.1291.1
Alternative 3' splice site	13219	13189	-	jcf7180001215006:12174-15788C	PB.1305.3,PB.1305.2
Alternative 5' splice site	23941	23966	+	jcf7180001215009:23795-26451W	PB.1306.4,PB.1306.5
Alternative 5' splice site	24492	24502	+	jcf7180001215009:23795-26451W	PB.1306.2,PB.1306.1
Alternative 5' splice site	24496	24502	+	jcf7180001215009:23795-26451W	PB.1306.3,PB.1306.1
Alternative 5' splice site	24492	24496	+	jcf7180001215009:23795-26451W	PB.1306.2,PB.1306.3
Intron retention	24502	24943	+	jcf7180001215009:23795-26451W	PB.1306.4,PB.1306.1
Intron retention	24492	24943	+	jcf7180001215009:23795-26451W	PB.1306.4,PB.1306.2
Intron retention	24496	24943	+	jcf7180001215009:23795-26451W	PB.1306.4,PB.1306.3
Intron retention	24308	26065	+	jcf7180001215009:23795-26451W	PB.1306.6,PB.1306.4
Intron retention	50560	50677	+	jcf7180001215012:47116-69307W	PB.1307.1,PB.1307.2
Alternative 3' splice site	50469	50482	+	jcf7180001215012:47116-69307W	PB.1307.1,PB.1307.3
Alternative 3' splice site	65337	65348	+	jcf7180001215012:47116-69307W	PB.1307.2,PB.1307.1/PB.1307.3
Alternative 5' splice site	186113	186813	+	jcf7180001215012:175739-188992W	PB.1311.1,PB.1311.3
Intron retention	185941	187059	+	jcf7180001215012:175739-188992W	PB.1311.2,PB.1311.1
Intron retention	2976	3660	+	jcf7180001215021:1613-4812W	PB.1316.2,PB.1316.1
Intron retention	4409	4488	+	jcf7180001215021:1613-4812W	PB.1316.1,PB.1316.6
Intron retention	15473	15909	+	jcf7180001215029:14870-16905W	PB.1321.2,PB.1321.1
Alternative 3' splice site	48181	48141	-	jcf7180001215029:41186-55859C	PB.1324.1,PB.1324.6
Intron retention	48271	48181	-	jcf7180001215029:41186-55859C	PB.1324.2,PB.1324.1
Intron retention	48271	48141	-	jcf7180001215029:41186-55859C	PB.1324.2,PB.1324.6
Alternative 5' splice site	56898	56897	-	jcf7180001215033:50962-57538C	PB.1326.2,PB.1326.3
Exon skipping	54032	53923	-	jcf7180001215033:50962-57538C	PB.1326.3,PB.1326.1/PB.1326.2
Exon skipping	52141	52064	-	jcf7180001215033:50962-57538C	PB.1326.1,PB.1326.2
Alternative 3' splice site	21585	21610	+	jcf7180001215035:16901-27578W	PB.1328.2,PB.1328.1
Intron retention	6476	7822	+	jcf7180001215039:6390-10137W	PB.1329.2,PB.1329.1
Intron retention	13664	13440	-	jcf7180001215040:12425-15202C	PB.1335.1,PB.1335.2
Exon skipping	13440	13258	-	jcf7180001215040:12425-15202C	PB.1335.3,PB.1335.2
Alternative 5' splice site	13664	13258	-	jcf7180001215040:12425-15202C	PB.1335.3,PB.1335.1
Intron retention	24717	25599	+	jcf7180001215042:23657-30527W	PB.1336.1/PB.1336.5,PB.1336.2/PB.1336.4
Intron retention	28401	29782	+	jcf7180001215042:23657-30527W	PB.1336.1,PB.1336.2/PB.1336.5
Exon skipping	31439	31596	+	jcf7180001215042:31248-40192W	PB.1337.4,PB.1337.2
Intron retention	35569	35671	+	jcf7180001215042:31248-40192W	PB.1337.1,PB.1337.2/PB.1337.3/PB.1337.4/PB.1337.5
Alternative 3' splice site	83218	83202	-	jcf7180001215042:81235-84414C	PB.1341.2,PB.1341.1
Intron retention	40670	41649	+	jcf7180001215056:37364-42715W	PB.1350.2,PB.1350.3
Alternative 3' splice site	42131	42215	+	jcf7180001215056:37364-42715W	PB.1350.2,PB.1350.3
Exon skipping	20022	23723	+	jcf7180001215062:19339-29481W	PB.1356.1/PB.1356.2,PB.1356.3
Intron retention	103890	104614	+	jcf7180001215062:102088-108259W	PB.1358.2,PB.1358.1
Intron retention	70801	70474	-	jcf7180001215062:69630-76270C	PB.1357.2,PB.1357.1/PB.1357.3
Intron retention	102254	102285	+	jcf7180001215130:101093-108881W	PB.1367.2,PB.1367.3
Alternative 3' splice site	97847	97776	-	jcf7180001215130:92149-98994C	PB.1366.5,PB.1366.1/PB.1366.3
Intron retention	97115	97026	-	jcf7180001215130:92149-98994C	PB.1366.5,PB.1366.1/PB.1366.3/PB.1366.4
Exon skipping	94267	94140	-	jcf7180001215130:92149-98994C	PB.1366.1/PB.1366.3/PB.1366.4,PB.1366.5
Exon skipping	4558	4883	+	jcf7180001215143:3872-17120W	PB.1371.2,PB.1371.3
Alternative 3' splice site	15463	15566	+	jcf7180001215143:3872-17120W	PB.1371.1/PB.1371.2,PB.1371.3
Alternative 3' splice site	28643	28609	-	jcf7180001215143:20293-31459C	PB.1372.1/PB.1372.5,PB.1372.3/PB.1372.6
Intron retention	29017	28643	-	jcf7180001215143:20293-31459C	PB.1372.7,PB.1372.1
Intron retention	29017	28609	-	jcf7180001215143:20293-31459C	PB.1372.7,PB.1372.3/PB.1372.6
Alternative 5' splice site	8878	8871	-	jcf7180001215171:5721-10462C	PB.1379.3,PB.1379.1
Exon skipping	9070	8871	-	jcf7180001215171:5721-10462C	PB.1379.2,PB.1379.1
Exon skipping	9070	8878	-	jcf7180001215171:5721-10462C	PB.1379.2,PB.1379.3
Intron retention	8871	8793	-	jcf7180001215171:5721-10462C	PB.1379.6,PB.1379.1
Intron retention	8878	8793	-	jcf7180001215171:5721-10462C	PB.1379.6,PB.1379.3
Alternative 3' splice site	12812	12805	-	jcf7180001215177:3913-13827C	PB.1380.2,PB.1380.1
Intron retention	11502	11614	+	jcf7180001215186:10667-13915W	PB.1381.2,PB.1381.1
Exon skipping	62484	63981	+	jcf7180001215225:61779-69932W	PB.1394.1/PB.1394.4,PB.1394.3
Exon skipping	83766	82659	-	jcf7180001215225:74703-85409C	PB.1395.3,PB.1395.2
Alternative 3' splice site	22733	22648	-	jcf7180001215228:20800-24780C	PB.1398.2/PB.1398.4,PB.1398.3
Intron retention	26426	26633	+	jcf7180001215235:25515-34340W	PB.1400.1/PB.1400.5/PB.1400.6/PB.1400.7,PB.1400.2
Intron retention	26384	26643	+	jcf7180001215235:25515-34340W	PB.1400.1/PB.1400.5/PB.1400.6/PB.1400.7,PB.1400.3
Intron retention	25659	26251	+	jcf7180001215235:25515-34340W	PB.1400.4,PB.1400.5
Intron retention	25659	26643	+	jcf7180001215235:25515-34340W	PB.1400.4,PB.1400.3
Exon skipping	21640	22597	+	jcf7180001215240:18990-29277W	PB.1406.2,PB.1406.1
Alternative 5' splice site	79135	79163	+	jcf7180001215245:74633-83806W	PB.1412.2,PB.1412.1/PB.1412.3
Alternative 5' splice site	79120	79163	+	jcf7180001215245:74633-83806W	PB.1412.4,PB.1412.1/PB.1412.3
Alternative 5' splice site	79120	79135	+	jcf7180001215245:74633-83806W	PB.1412.4,PB.1412.2
Intron retention	100589	101484	+	jcf7180001215245:96338-104610W	PB.1415.6,PB.1415.1/PB.1415.4
Intron retention	99710	101676	+	jcf7180001215245:96338-104610W	PB.1415.2,PB.1415.1
Intron retention	101897	103205	+	jcf7180001215245:96338-104610W	PB.1415.6,PB.1415.1
Exon skipping	89566	89496	-	jcf7180001215245:84277-91246C	PB.1414.2,PB.1414.1
Alternative 3' splice site	15148	15009	-	jcf7180001215246:14218-16733C	PB.1424.2,PB.1424.1
Alternative 3' splice site	9776	10748	+	jcf7180001215274:9487-13183W	PB.1429.2,PB.1429.1
Alternative 3' splice site	23198	23306	+	jcf7180001215302:22202-27566W	PB.1436.2/PB.1436.3/PB.1436.4,PB.1436.1
Intron retention	23998	24098	+	jcf7180001215302:22202-27566W	PB.1436.2/PB.1436.5,PB.1436.1/PB.1436.4
Alternative 5' splice site	8122	8040	-	jcf7180001215312:6471-12055C	PB.1438.3,PB.1438.2
Intron retention	8040	7156	-	jcf7180001215312:6471-12055C	PB.1438.5,PB.1438.2
Intron retention	8122	7156	-	jcf7180001215312:6471-12055C	PB.1438.5,PB.1438.3
Alternative 3' splice site	58096	58142	+	jcf7180001215375:57002-59677W	PB.1447.1,PB.1447.2
Alternative 5' splice site	20787	20855	+	jcf7180001215394:19125-26158W	PB.1453.3,PB.1453.2
Intron retention	27783	27931	+	jcf7180001215399:26832-33594W	PB.1457.2/PB.1457.3/PB.1457.4/PB.1457.5/PB.1457.6/PB.1457.8/PB.1457.9,PB.1457.7
Exon skipping	32190	32399	+	jcf7180001215399:26832-33594W	PB.1457.8,PB.1457.10/PB.1457.7/PB.1457.9
Intron retention	32399	32853	+	jcf7180001215399:26832-33594W	PB.1457.5,PB.1457.10/PB.1457.7
Alternative 3' splice site	32190	32853	+	jcf7180001215399:26832-33594W	PB.1457.5,PB.1457.8
Intron retention	32012	32853	+	jcf7180001215399:26832-33594W	PB.1457.3,PB.1457.8
Intron retention	32012	32190	+	jcf7180001215399:26832-33594W	PB.1457.3,PB.1457.5
Intron retention	32012	32853	+	jcf7180001215399:26832-33594W	PB.1457.3,PB.1457.10/PB.1457.7
Alternative 5' splice site	8395	8435	+	jcf7180001215410:8202-16570W	PB.1463.2,PB.1463.3
Alternative 5' splice site	11591	11619	+	jcf7180001215410:8202-16570W	PB.1463.3,PB.1463.2
Alternative 5' splice site	11847	11852	+	jcf7180001215410:8202-16570W	PB.1463.3,PB.1463.2
Alternative 5' splice site	4927	4894	-	jcf7180001215432:4-13970C	PB.1473.2/PB.1473.6/PB.1473.7,PB.1473.8
Intron retention	4288	4213	-	jcf7180001215432:4-13970C	PB.1473.7,PB.1473.2/PB.1473.6/PB.1473.8
Intron retention	20036	20123	+	jcf7180001215436:19085-26749W	PB.1476.2/PB.1476.3,PB.1476.1
Alternative 3' splice site	38151	38104	-	jcf7180001215436:32849-40466C	PB.1478.4,PB.1478.1/PB.1478.3
Intron retention	35686	35064	-	jcf7180001215436:32849-40466C	PB.1478.1,PB.1478.3/PB.1478.4
Intron retention	59566	59740	+	jcf7180001215452:47304-70270W	PB.1482.3,PB.1482.1/PB.1482.4/PB.1482.6
Intron retention	62004	62323	+	jcf7180001215452:47304-70270W	PB.1482.6,PB.1482.4
Intron retention	38523	38690	+	jcf7180001215471:28059-55796W	PB.1484.2,PB.1484.1
Alternative 5' splice site	73700	73733	+	jcf7180001215471:69495-75730W	PB.1486.1,PB.1486.2
Alternative 3' splice site	41264	41316	+	jcf7180001215478:40318-54597W	PB.1491.17/PB.1491.8,PB.1491.12
Alternative 3' splice site	41316	41397	+	jcf7180001215478:40318-54597W	PB.1491.12,PB.1491.14
Alternative 3' splice site	41264	41397	+	jcf7180001215478:40318-54597W	PB.1491.17/PB.1491.8,PB.1491.14
Exon skipping	41316	41487	+	jcf7180001215478:40318-54597W	PB.1491.1/PB.1491.10/PB.1491.11/PB.1491.13/PB.1491.15/PB.1491.2/PB.1491.3/PB.1491.5/PB.1491.6/PB.1491.9,PB.1491.12
Exon skipping	41264	41487	+	jcf7180001215478:40318-54597W	PB.1491.1/PB.1491.10/PB.1491.11/PB.1491.13/PB.1491.15/PB.1491.2/PB.1491.3/PB.1491.5/PB.1491.6/PB.1491.9,PB.1491.17/PB.1491.8
Exon skipping	41397	41487	+	jcf7180001215478:40318-54597W	PB.1491.1/PB.1491.10/PB.1491.11/PB.1491.13/PB.1491.15/PB.1491.2/PB.1491.3/PB.1491.5/PB.1491.6/PB.1491.9,PB.1491.14
Intron retention	41487	41582	+	jcf7180001215478:40318-54597W	PB.1491.4,PB.1491.14
Alternative 3' splice site	41397	41582	+	jcf7180001215478:40318-54597W	PB.1491.4,PB.1491.1/PB.1491.10/PB.1491.11/PB.1491.13/PB.1491.15/PB.1491.2/PB.1491.3/PB.1491.5/PB.1491.6/PB.1491.9
Alternative 3' splice site	44586	44605	+	jcf7180001215478:40318-54597W	PB.1491.1/PB.1491.10/PB.1491.12/PB.1491.17/PB.1491.2/PB.1491.4/PB.1491.5/PB.1491.6/PB.1491.7/PB.1491.8,PB.1491.11
Alternative 3' splice site	44586	44617	+	jcf7180001215478:40318-54597W	PB.1491.1/PB.1491.10/PB.1491.12/PB.1491.17/PB.1491.2/PB.1491.4/PB.1491.5/PB.1491.6/PB.1491.7/PB.1491.8,PB.1491.13/PB.1491.3
Alternative 3' splice site	44605	44617	+	jcf7180001215478:40318-54597W	PB.1491.11,PB.1491.13/PB.1491.3
Intron retention	44504	44586	+	jcf7180001215478:40318-54597W	PB.1491.9,PB.1491.1/PB.1491.10/PB.1491.12/PB.1491.17/PB.1491.2/PB.1491.4/PB.1491.5/PB.1491.6/PB.1491.7/PB.1491.8
Intron retention	44504	44605	+	jcf7180001215478:40318-54597W	PB.1491.9,PB.1491.11
Intron retention	44504	44617	+	jcf7180001215478:40318-54597W	PB.1491.9,PB.1491.13/PB.1491.3
Intron retention	44665	44806	+	jcf7180001215478:40318-54597W	PB.1491.14,PB.1491.9
Intron retention	44504	44806	+	jcf7180001215478:40318-54597W	PB.1491.14,PB.1491.1/PB.1491.10/PB.1491.17/PB.1491.2/PB.1491.4/PB.1491.7
Intron retention	44504	44806	+	jcf7180001215478:40318-54597W	PB.1491.14,PB.1491.11
Intron retention	44504	44806	+	jcf7180001215478:40318-54597W	PB.1491.14,PB.1491.13
Exon skipping	44806	44890	+	jcf7180001215478:40318-54597W	PB.1491.12/PB.1491.3/PB.1491.5/PB.1491.6/PB.1491.8,PB.1491.1/PB.1491.10/PB.1491.11/PB.1491.13/PB.1491.17/PB.1491.2/PB.1491.4/PB.1491.7/PB.1491.9
Intron retention	53590	53669	+	jcf7180001215478:40318-54597W	PB.1491.10,PB.1491.13/PB.1491.14/PB.1491.2/PB.1491.4/PB.1491.6
Alternative 3' splice site	54101	54110	+	jcf7180001215478:40318-54597W	PB.1491.6,PB.1491.2
Intron retention	53803	54101	+	jcf7180001215478:40318-54597W	PB.1491.9,PB.1491.6
Intron retention	53803	54110	+	jcf7180001215478:40318-54597W	PB.1491.9,PB.1491.2
Alternative 5' splice site	61526	61568	+	jcf7180001215478:59570-64019W	PB.1492.4,PB.1492.1
Intron retention	60574	62216	+	jcf7180001215478:59570-64019W	PB.1492.3,PB.1492.1
Alternative 5' splice site	21900	19987	-	jcf7180001215478:18727-24687C	PB.1489.1,PB.1489.2
Exon skipping	21960	21900	-	jcf7180001215478:18727-24687C	PB.1489.4,PB.1489.1
Exon skipping	21960	19987	-	jcf7180001215478:18727-24687C	PB.1489.4,PB.1489.2
Intron retention	19987	18974	-	jcf7180001215478:18727-24687C	PB.1489.3,PB.1489.2
Exon skipping	4175	4213	+	jcf7180001215479:3638-8144W	PB.1494.1,PB.1494.2
Intron retention	22911	22313	-	jcf7180001215480:20208-24339C	PB.1495.3,PB.1495.1/PB.1495.2
Intron retention	21281	21190	-	jcf7180001215480:20208-24339C	PB.1495.2,PB.1495.1/PB.1495.3
Alternative 3' splice site	40059	40062	+	jcf7180001215522:31798-44813W	PB.1501.11/PB.1501.12/PB.1501.2/PB.1501.3,PB.1501.10/PB.1501.4/PB.1501.7
Intron retention	40654	40754	+	jcf7180001215522:31798-44813W	PB.1501.11/PB.1501.3/PB.1501.7,PB.1501.12
Intron retention	40644	41644	+	jcf7180001215522:31798-44813W	PB.1501.11/PB.1501.3/PB.1501.7,PB.1501.2
Intron retention	40498	40592	+	jcf7180001215522:31798-44813W	PB.1501.6,PB.1501.7
Intron retention	41681	41868	+	jcf7180001215522:31798-44813W	PB.1501.1/PB.1501.10/PB.1501.4,PB.1501.11/PB.1501.3/PB.1501.7
Intron retention	40654	41868	+	jcf7180001215522:31798-44813W	PB.1501.1/PB.1501.10/PB.1501.4,PB.1501.12
Intron retention	40644	41868	+	jcf7180001215522:31798-44813W	PB.1501.1/PB.1501.10/PB.1501.4,PB.1501.2
Intron retention	41681	41868	+	jcf7180001215522:31798-44813W	PB.1501.8,PB.1501.6
Intron retention	40498	40592	+	jcf7180001215522:31798-44813W	PB.1501.8,PB.1501.10/PB.1501.4
Intron retention	40498	41868	+	jcf7180001215522:31798-44813W	PB.1501.8,PB.1501.7
Alternative 3' splice site	43103	43141	+	jcf7180001215522:31798-44813W	PB.1501.13,PB.1501.7
Exon skipping	43103	43200	+	jcf7180001215522:31798-44813W	PB.1501.1/PB.1501.10/PB.1501.11/PB.1501.12/PB.1501.2/PB.1501.3/PB.1501.4/PB.1501.6/PB.1501.8,PB.1501.13
Exon skipping	43141	43200	+	jcf7180001215522:31798-44813W	PB.1501.1/PB.1501.10/PB.1501.11/PB.1501.12/PB.1501.2/PB.1501.3/PB.1501.4/PB.1501.6/PB.1501.8,PB.1501.7
Intron retention	43611	44034	+	jcf7180001215522:31798-44813W	PB.1501.11,PB.1501.7
Alternative 3' splice site	43754	44034	+	jcf7180001215522:31798-44813W	PB.1501.10,PB.1501.3
Alternative 3' splice site	36904	36883	-	jcf7180001215566:24601-38463C	PB.1510.1/PB.1510.3/PB.1510.4,PB.1510.2
Exon skipping	35029	34991	-	jcf7180001215566:24601-38463C	PB.1510.1/PB.1510.2,PB.1510.3
Alternative 5' splice site	79951	79897	-	jcf7180001215566:75804-80859C	PB.1512.3,PB.1512.2
Intron retention	17890	16926	-	jcf7180001215571:11573-18771C	PB.1514.2,PB.1514.1/PB.1514.3
Intron retention	14610	14479	-	jcf7180001215571:11573-18771C	PB.1514.3,PB.1514.1
Intron retention	15321	14479	-	jcf7180001215571:11573-18771C	PB.1514.2,PB.1514.1
Intron retention	15321	14703	-	jcf7180001215571:11573-18771C	PB.1514.2,PB.1514.3
Intron retention	46532	46115	-	jcf7180001215581:43782-51428C	PB.1519.2,PB.1519.1
Alternative 3' splice site	3600	3685	+	jcf7180001215593:2612-5357W	PB.1521.1,PB.1521.2
Intron retention	14314	14211	-	jcf7180001215594:11626-17144C	PB.1524.1,PB.1524.2
Alternative 5' splice site	7529	7570	+	jcf7180001215624:3569-8442W	PB.1526.2,PB.1526.1
Intron retention	15075	15469	+	jcf7180001215624:11277-17327W	PB.1527.4/PB.1527.5,PB.1527.2/PB.1527.3/PB.1527.7
Intron retention	15215	15469	+	jcf7180001215624:11277-17327W	PB.1527.4/PB.1527.5,PB.1527.8
Intron retention	15381	15465	+	jcf7180001215624:11277-17327W	PB.1527.4/PB.1527.5,PB.1527.6
Intron retention	6177	6975	+	jcf7180001215629:4917-8607W	PB.1530.2,PB.1530.1
Alternative 3' splice site	7740	7750	+	jcf7180001215629:4917-8607W	PB.1530.1/PB.1530.2/PB.1530.4,PB.1530.5
Intron retention	11686	11507	-	jcf7180001215629:8854-12904C	PB.1531.2,PB.1531.1
Exon skipping	21367	21425	+	jcf7180001215634:20200-25980W	PB.1537.1,PB.1537.2/PB.1537.6
Exon skipping	21647	21728	+	jcf7180001215634:20200-25980W	PB.1537.1,PB.1537.3/PB.1537.4
Mutually exclusive exon	21367	21728	+	jcf7180001215634:20200-25980W	PB.1537.2/PB.1537.6,PB.1537.3/PB.1537.4
Intron retention	114419	115412	+	jcf7180001215653:113776-118403W	PB.1545.1,PB.1545.2
Intron retention	50987	50901	-	jcf7180001215653:49352-54840C	PB.1542.2,PB.1542.1
Intron retention	50526	49760	-	jcf7180001215653:49352-54840C	PB.1542.2,PB.1542.1
Alternative 3' splice site	88796	88789	-	jcf7180001215653:86138-91772C	PB.1543.1/PB.1543.3/PB.1543.4/PB.1543.5,PB.1543.2
Intron retention	87201	87088	-	jcf7180001215653:86138-91772C	PB.1543.4,PB.1543.1/PB.1543.2/PB.1543.5
Intron retention	87628	87088	-	jcf7180001215653:86138-91772C	PB.1543.3,PB.1543.1/PB.1543.2/PB.1543.5
Intron retention	87628	87280	-	jcf7180001215653:86138-91772C	PB.1543.3,PB.1543.4
Alternative 3' splice site	7715	7705	-	jcf7180001215657:4348-13753C	PB.1549.5/PB.1549.6,PB.1549.3
Intron retention	66049	65952	-	jcf7180001215662:62837-66843C	PB.1550.1,PB.1550.2
Intron retention	66277	65764	-	jcf7180001215662:62837-66843C	PB.1550.3,PB.1550.1
Intron retention	66277	65764	-	jcf7180001215662:62837-66843C	PB.1550.3,PB.1550.2
Intron retention	65667	65576	-	jcf7180001215662:62837-66843C	PB.1550.4,PB.1550.3
Intron retention	22732	23154	+	jcf7180001215670:20985-27427W	PB.1555.2,PB.1555.1
Alternative 3' splice site	24692	24907	+	jcf7180001215670:20985-27427W	PB.1555.1,PB.1555.3
Intron retention	24604	24692	+	jcf7180001215670:20985-27427W	PB.1555.2,PB.1555.1
Intron retention	24604	24907	+	jcf7180001215670:20985-27427W	PB.1555.2,PB.1555.3
Exon skipping	15462	15402	-	jcf7180001215670:11565-16192C	PB.1554.1,PB.1554.2
Alternative 3' splice site	14188	14179	-	jcf7180001215670:11565-16192C	PB.1554.1,PB.1554.2
Intron retention	12436	11931	-	jcf7180001215670:11565-16192C	PB.1554.2,PB.1554.1
Intron retention	35244	35161	-	jcf7180001215670:33554-39740C	PB.1556.2,PB.1556.3
Intron retention	8466	8944	+	jcf7180001215699:6977-9867W	PB.1568.2,PB.1568.1
Alternative 3' splice site	15838	15851	+	jcf7180001215699:14036-20675W	PB.1569.7,PB.1569.3/PB.1569.4/PB.1569.6
Exon skipping	16055	16136	+	jcf7180001215699:14036-20675W	PB.1569.4/PB.1569.7,PB.1569.6
Alternative 5' splice site	16598	16641	+	jcf7180001215699:14036-20675W	PB.1569.4/PB.1569.6,PB.1569.7
Intron retention	15930	17601	+	jcf7180001215699:14036-20675W	PB.1569.1,PB.1569.4
Intron retention	15930	17601	+	jcf7180001215699:14036-20675W	PB.1569.1,PB.1569.6
Alternative 3' splice site	18418	18442	+	jcf7180001215699:14036-20675W	PB.1569.1/PB.1569.6,PB.1569.4/PB.1569.7
Alternative 3' splice site	19975	19979	+	jcf7180001215699:14036-20675W	PB.1569.4/PB.1569.6,PB.1569.7
Intron retention	8743	8878	+	jcf7180001215708:4995-10084W	PB.1574.3,PB.1574.2
Intron retention	8967	9054	+	jcf7180001215708:4995-10084W	PB.1574.4,PB.1574.2
Alternative 3' splice site	6995	7010	+	jcf7180001215723:4689-8566W	PB.1576.2,PB.1576.1
Intron retention	14042	14130	+	jcf7180001215726:10984-21742W	PB.1578.2,PB.1578.1/PB.1578.4
Intron retention	18520	19065	+	jcf7180001215726:10984-21742W	PB.1578.6,PB.1578.1/PB.1578.2/PB.1578.4
Alternative 3' splice site	26697	26682	-	jcf7180001215726:21539-27673C	PB.1579.2,PB.1579.1/PB.1579.10/PB.1579.3/PB.1579.4/PB.1579.5/PB.1579.7/PB.1579.8/PB.1579.9
Alternative 3' splice site	26498	26467	-	jcf7180001215726:21539-27673C	PB.1579.5,PB.1579.1/PB.1579.2/PB.1579.9
Alternative 3' splice site	26544	26498	-	jcf7180001215726:21539-27673C	PB.1579.3,PB.1579.5
Alternative 3' splice site	26544	26467	-	jcf7180001215726:21539-27673C	PB.1579.3,PB.1579.1/PB.1579.2/PB.1579.9
Intron retention	26360	26249	-	jcf7180001215726:21539-27673C	PB.1579.4,PB.1579.1/PB.1579.2/PB.1579.9
Intron retention	26360	26249	-	jcf7180001215726:21539-27673C	PB.1579.10,PB.1579.3
Alternative 3' splice site	26534	26467	-	jcf7180001215726:21539-27673C	PB.1579.7,PB.1579.4
Alternative 3' splice site	26544	26534	-	jcf7180001215726:21539-27673C	PB.1579.10,PB.1579.7
Alternative 3' splice site	26544	26467	-	jcf7180001215726:21539-27673C	PB.1579.10,PB.1579.4
Intron retention	26360	25391	-	jcf7180001215726:21539-27673C	PB.1579.8,PB.1579.1/PB.1579.2/PB.1579.9
Intron retention	26170	25391	-	jcf7180001215726:21539-27673C	PB.1579.8,PB.1579.4
Intron retention	23978	22798	-	jcf7180001215726:21539-27673C	PB.1579.8/PB.1579.9,PB.1579.1/PB.1579.10/PB.1579.2/PB.1579.3/PB.1579.4/PB.1579.5/PB.1579.7
Alternative 5' splice site	65976	66023	+	jcf7180001215728:65685-67713W	PB.1589.1,PB.1589.2
Alternative 3' splice site	33778	33758	-	jcf7180001215728:28011-36216C	PB.1586.1,PB.1586.2
Intron retention	30664	30095	-	jcf7180001215728:28011-36216C	PB.1586.2,PB.1586.1/PB.1586.3
Exon skipping	10202	10292	+	jcf7180001215734:8994-18358W	PB.1597.5,PB.1597.6
Intron retention	11487	11712	+	jcf7180001215734:8994-18358W	PB.1597.4,PB.1597.2
Intron retention	11487	12452	+	jcf7180001215734:8994-18358W	PB.1597.5/PB.1597.6,PB.1597.2
Exon skipping	16818	16899	+	jcf7180001215734:8994-18358W	PB.1597.6,PB.1597.2
Exon skipping	16818	17045	+	jcf7180001215734:8994-18358W	PB.1597.5,PB.1597.2
Exon skipping	17013	17045	+	jcf7180001215734:8994-18358W	PB.1597.5,PB.1597.6
Intron retention	67813	67961	+	jcf7180001215744:66030-72376W	PB.1599.1/PB.1599.6,PB.1599.2/PB.1599.4
Intron retention	68458	68561	+	jcf7180001215744:66030-72376W	PB.1599.1/PB.1599.2/PB.1599.3/PB.1599.6,PB.1599.4
Intron retention	1597	1674	+	jcf7180001215750:162-5332W	PB.1602.1/PB.1602.2,PB.1602.3
Intron retention	2933	3014	+	jcf7180001215750:162-5332W	PB.1602.3,PB.1602.1/PB.1602.2
Alternative 3' splice site	3204	3222	+	jcf7180001215750:162-5332W	PB.1602.2/PB.1602.3,PB.1602.1
Intron retention	10457	9691	-	jcf7180001215751:7857-13900C	PB.1604.1,PB.1604.2
Intron retention	10952	10525	-	jcf7180001215751:7857-13900C	PB.1604.4,PB.1604.1
Intron retention	10952	9691	-	jcf7180001215751:7857-13900C	PB.1604.4,PB.1604.2
Intron retention	31898	31575	-	jcf7180001215751:22457-34164C	PB.1605.9,PB.1605.1/PB.1605.2/PB.1605.4/PB.1605.5/PB.1605.6
Intron retention	30821	30691	-	jcf7180001215751:22457-34164C	PB.1605.1,PB.1605.8
Exon skipping	30987	30570	-	jcf7180001215751:22457-34164C	PB.1605.4,PB.1605.1
Exon skipping	30987	30570	-	jcf7180001215751:22457-34164C	PB.1605.4,PB.1605.8
Intron retention	30570	29973	-	jcf7180001215751:22457-34164C	PB.1605.2/PB.1605.5/PB.1605.6,PB.1605.1
Intron retention	30821	29973	-	jcf7180001215751:22457-34164C	PB.1605.2/PB.1605.5/PB.1605.6,PB.1605.8
Alternative 3' splice site	30987	29973	-	jcf7180001215751:22457-34164C	PB.1605.2/PB.1605.5/PB.1605.6,PB.1605.4
Alternative 3' splice site	23934	23847	-	jcf7180001215751:22457-34164C	PB.1605.1/PB.1605.2/PB.1605.5,PB.1605.3
Intron retention	24629	23934	-	jcf7180001215751:22457-34164C	PB.1605.4/PB.1605.6,PB.1605.1/PB.1605.2/PB.1605.5
Intron retention	24629	23847	-	jcf7180001215751:22457-34164C	PB.1605.4/PB.1605.6,PB.1605.3
Alternative 3' splice site	23381	23361	-	jcf7180001215751:22457-34164C	PB.1605.5,PB.1605.6
Alternative 3' splice site	37215	37196	-	jcf7180001215751:35505-39118C	PB.1606.2,PB.1606.1
Intron retention	75220	75696	+	jcf7180001215752:69147-78760W	PB.1612.4,PB.1612.1/PB.1612.2/PB.1612.3/PB.1612.5
Alternative 3' splice site	76501	76507	+	jcf7180001215752:69147-78760W	PB.1612.2/PB.1612.4/PB.1612.5,PB.1612.1/PB.1612.3
Intron retention	79927	80023	+	jcf7180001215752:79622-85031W	PB.1613.2,PB.1613.1/PB.1613.3
Intron retention	80314	83056	+	jcf7180001215752:79622-85031W	PB.1613.5,PB.1613.1
Intron retention	88608	87852	-	jcf7180001215752:85910-89247C	PB.1614.3/PB.1614.4,PB.1614.1
Alternative 5' splice site	86965	86886	-	jcf7180001215752:85910-89247C	PB.1614.1/PB.1614.2/PB.1614.3,PB.1614.4
Intron retention	26176	26885	+	jcf7180001215755:24149-28826W	PB.1616.1,PB.1616.2
Alternative 3' splice site	106932	106942	+	jcf7180001215755:102142-114370W	PB.1618.1/PB.1618.2/PB.1618.4/PB.1618.7,PB.1618.3/PB.1618.5/PB.1618.6
Intron retention	107264	107441	+	jcf7180001215755:102142-114370W	PB.1618.2/PB.1618.5,PB.1618.4
Exon skipping	107441	107553	+	jcf7180001215755:102142-114370W	PB.1618.1/PB.1618.6,PB.1618.4
Alternative 5' splice site	107264	107553	+	jcf7180001215755:102142-114370W	PB.1618.1/PB.1618.6,PB.1618.2/PB.1618.5
Intron retention	107553	108017	+	jcf7180001215755:102142-114370W	PB.1618.3/PB.1618.7,PB.1618.2/PB.1618.5
Intron retention	107264	108017	+	jcf7180001215755:102142-114370W	PB.1618.3/PB.1618.7,PB.1618.1/PB.1618.6
Intron retention	107264	108017	+	jcf7180001215755:102142-114370W	PB.1618.3/PB.1618.7,PB.1618.4
Intron retention	109394	109481	+	jcf7180001215755:102142-114370W	PB.1618.3,PB.1618.1/PB.1618.2/PB.1618.4/PB.1618.5/PB.1618.6/PB.1618.7
Intron retention	113315	113412	+	jcf7180001215755:102142-114370W	PB.1618.1,PB.1618.2/PB.1618.3/PB.1618.4/PB.1618.5/PB.1618.6/PB.1618.7
Exon skipping	6427	6285	-	jcf7180001215755:2433-7997C	PB.1615.3,PB.1615.1/PB.1615.2
Intron retention	5909	4530	-	jcf7180001215755:2433-7997C	PB.1615.3,PB.1615.2
Exon skipping	154515	154478	-	jcf7180001215755:152100-155834C	PB.1622.2,PB.1622.3/PB.1622.4
Alternative 5' splice site	155275	154478	-	jcf7180001215755:152100-155834C	PB.1622.2,PB.1622.1
Alternative 3' splice site	153453	153445	-	jcf7180001215755:152100-155834C	PB.1622.2/PB.1622.3,PB.1622.4
Intron retention	26017	25829	-	jcf7180001215757:21383-26160C	PB.1623.3,PB.1623.1
Alternative 3' splice site	2724	3337	+	jcf7180001215763:2428-10842W	PB.1627.4,PB.1627.5
Intron retention	2641	3337	+	jcf7180001215763:2428-10842W	PB.1627.1/PB.1627.3,PB.1627.2
Alternative 5' splice site	4824	4830	+	jcf7180001215763:2428-10842W	PB.1627.2,PB.1627.1/PB.1627.3/PB.1627.4/PB.1627.5/PB.1627.6
Intron retention	9200	9281	+	jcf7180001215763:2428-10842W	PB.1627.3,PB.1627.1/PB.1627.2/PB.1627.4/PB.1627.5/PB.1627.6/PB.1627.8
Alternative 3' splice site	11980	11935	-	jcf7180001215763:10951-15815C	PB.1628.1,PB.1628.2
Intron retention	30789	30887	+	jcf7180001215797:29741-33384W	PB.1631.5,PB.1631.2/PB.1631.4
Intron retention	31132	31358	+	jcf7180001215797:29741-33384W	PB.1631.1,PB.1631.2/PB.1631.4
Exon skipping	21915	21707	-	jcf7180001215808:17428-23809C	PB.1633.2,PB.1633.1
Alternative 5' splice site	20849	20769	-	jcf7180001215808:17428-23809C	PB.1633.2,PB.1633.1
Exon skipping	840	917	+	jcf7180001215824:35-2860W	PB.1636.3,PB.1636.1/PB.1636.2
Intron retention	16554	16443	-	jcf7180001215840:15780-16945C	PB.1640.2,PB.1640.1
Intron retention	19007	19371	+	jcf7180001215878:10696-22812W	PB.1644.3,PB.1644.1/PB.1644.2/PB.1644.4
Alternative 3' splice site	26833	26709	-	jcf7180001215878:25104-32407C	PB.1645.2,PB.1645.1
Alternative 3' splice site	3783	3791	+	jcf7180001215905:3013-5086W	PB.1650.1,PB.1650.2
Intron retention	12930	12758	-	jcf7180001215937:9754-16050C	PB.1652.2,PB.1652.1
Intron retention	12930	12095	-	jcf7180001215937:9754-16050C	PB.1652.4,PB.1652.1
Intron retention	12637	12095	-	jcf7180001215937:9754-16050C	PB.1652.4,PB.1652.2
Intron retention	12930	11975	-	jcf7180001215937:9754-16050C	PB.1652.3,PB.1652.1
Intron retention	12637	11975	-	jcf7180001215937:9754-16050C	PB.1652.3,PB.1652.2
Intron retention	12071	11975	-	jcf7180001215937:9754-16050C	PB.1652.3,PB.1652.4
Intron retention	11739	11664	-	jcf7180001215937:9754-16050C	PB.1652.4,PB.1652.1/PB.1652.2/PB.1652.3
Alternative 3' splice site	59529	59517	-	jcf7180001215952:43298-63247C	PB.1658.2,PB.1658.1
Alternative 3' splice site	16543	16566	+	jcf7180001215972:15373-18391W	PB.1660.1,PB.1660.2
Exon skipping	8325	8461	+	jcf7180001215988:6061-17808W	PB.1662.3,PB.1662.1
Exon skipping	12665	13311	+	jcf7180001215988:6061-17808W	PB.1662.1,PB.1662.3
Intron retention	22959	22850	-	jcf7180001215989:3229-31120C	PB.1664.2,PB.1664.1
Intron retention	71717	73356	+	jcf7180001215993:70447-74119W	PB.1672.2,PB.1672.1
Alternative 3' splice site	76791	76807	+	jcf7180001215993:75534-79737W	PB.1673.5/PB.1673.6,PB.1673.1/PB.1673.2
Intron retention	76986	77241	+	jcf7180001215993:75534-79737W	PB.1673.2,PB.1673.1/PB.1673.3/PB.1673.6
Intron retention	77363	77757	+	jcf7180001215993:75534-79737W	PB.1673.5,PB.1673.1/PB.1673.3/PB.1673.6
Intron retention	77923	78698	+	jcf7180001215993:75534-79737W	PB.1673.2,PB.1673.1/PB.1673.3/PB.1673.6
Intron retention	77923	78698	+	jcf7180001215993:75534-79737W	PB.1673.4,PB.1673.5
Intron retention	77363	78698	+	jcf7180001215993:75534-79737W	PB.1673.4,PB.1673.1/PB.1673.3/PB.1673.6
Intron retention	48746	48042	-	jcf7180001215993:44391-50079C	PB.1667.2,PB.1667.1
Intron retention	48746	47776	-	jcf7180001215993:44391-50079C	PB.1667.4,PB.1667.1
Intron retention	47681	47137	-	jcf7180001215993:44391-50079C	PB.1667.2,PB.1667.1
Intron retention	47924	47137	-	jcf7180001215993:44391-50079C	PB.1667.3,PB.1667.1
Alternative 3' splice site	61770	61753	-	jcf7180001215993:56059-63677C	PB.1669.1,PB.1669.2/PB.1669.3
Alternative 3' splice site	56460	56405	-	jcf7180001215993:56059-63677C	PB.1669.2,PB.1669.1
Intron retention	83408	83270	-	jcf7180001215993:80199-84788C	PB.1674.2,PB.1674.1
Exon skipping	22490	22544	+	jcf7180001216027:21508-26226W	PB.1683.2,PB.1683.1
Intron retention	7700	7567	-	jcf7180001216028:2845-9231C	PB.1685.2,PB.1685.1
Intron retention	6434	4876	-	jcf7180001216028:2845-9231C	PB.1685.2,PB.1685.1
Intron retention	4493	3567	-	jcf7180001216028:2845-9231C	PB.1685.2,PB.1685.1
Alternative 3' splice site	2601	2579	-	jcf7180001216029:591-5012C	PB.1691.2,PB.1691.1
Alternative 5' splice site	25525	25528	+	jcf7180001216036:23271-31548W	PB.1693.1,PB.1693.2
Alternative 3' splice site	27438	27514	+	jcf7180001216036:23271-31548W	PB.1693.1,PB.1693.2
Exon skipping	56130	56041	-	jcf7180001216036:40023-58289C	PB.1695.3/PB.1695.5/PB.1695.8,PB.1695.7
Alternative 3' splice site	55946	55941	-	jcf7180001216036:40023-58289C	PB.1695.1/PB.1695.4,PB.1695.3/PB.1695.5
Intron retention	55661	55298	-	jcf7180001216036:40023-58289C	PB.1695.8,PB.1695.3/PB.1695.5/PB.1695.7
Intron retention	55661	55298	-	jcf7180001216036:40023-58289C	PB.1695.9,PB.1695.4
Alternative 3' splice site	55946	55941	-	jcf7180001216036:40023-58289C	PB.1695.9,PB.1695.8
Exon skipping	55298	55182	-	jcf7180001216036:40023-58289C	PB.1695.1,PB.1695.3/PB.1695.4/PB.1695.5/PB.1695.7
Alternative 5' splice site	55661	55182	-	jcf7180001216036:40023-58289C	PB.1695.1,PB.1695.9
Mutually exclusive exon	55946	55182	-	jcf7180001216036:40023-58289C	PB.1695.1,PB.1695.8
Alternative 5' splice site	53095	52684	-	jcf7180001216036:40023-58289C	PB.1695.4,PB.1695.3
Alternative 5' splice site	53088	52684	-	jcf7180001216036:40023-58289C	PB.1695.5/PB.1695.7/PB.1695.8,PB.1695.3
Alternative 5' splice site	53095	53088	-	jcf7180001216036:40023-58289C	PB.1695.4,PB.1695.5/PB.1695.7/PB.1695.8
Alternative 5' splice site	43687	43773	+	jcf7180001216072:42558-46608W	PB.1708.3/PB.1708.4/PB.1708.5,PB.1708.2
Intron retention	43773	43878	+	jcf7180001216072:42558-46608W	PB.1708.1/PB.1708.6,PB.1708.2
Intron retention	43687	43878	+	jcf7180001216072:42558-46608W	PB.1708.1/PB.1708.6,PB.1708.3/PB.1708.4/PB.1708.5
Intron retention	8465	8861	+	jcf7180001216086:7087-10867W	PB.1719.2,PB.1719.1
Alternative 5' splice site	95344	96139	+	jcf7180001216086:90477-105502W	PB.1723.2,PB.1723.1
Intron retention	141989	141394	-	jcf7180001216089:139274-142117C	PB.1729.2,PB.1729.1
Intron retention	141062	139545	-	jcf7180001216089:139274-142117C	PB.1729.2,PB.1729.1
Alternative 3' splice site	39476	39470	-	jcf7180001216091:24564-40010C	PB.1735.10,PB.1735.8/PB.1735.9
Intron retention	39367	38218	-	jcf7180001216091:24564-40010C	PB.1735.11,PB.1735.10
Exon skipping	34002	33750	-	jcf7180001216091:24564-40010C	PB.1735.2/PB.1735.4/PB.1735.5,PB.1735.1
Alternative 5' splice site	34169	33750	-	jcf7180001216091:24564-40010C	PB.1735.4/PB.1735.5,PB.1735.6
Intron retention	32320	32176	-	jcf7180001216091:24564-40010C	PB.1735.2/PB.1735.4/PB.1735.6,PB.1735.1/PB.1735.3/PB.1735.5
Intron retention	30647	29668	-	jcf7180001216091:24564-40010C	PB.1735.4,PB.1735.1/PB.1735.2/PB.1735.3/PB.1735.5/PB.1735.6
Intron retention	28297	28190	-	jcf7180001216091:24564-40010C	PB.1735.2/PB.1735.4/PB.1735.5/PB.1735.6,PB.1735.3
Intron retention	28867	28490	-	jcf7180001216091:24564-40010C	PB.1735.1,PB.1735.2/PB.1735.4/PB.1735.5/PB.1735.6
Intron retention	28867	28190	-	jcf7180001216091:24564-40010C	PB.1735.1,PB.1735.3
Exon skipping	70420	70367	-	jcf7180001216091:66241-71425C	PB.1736.4,PB.1736.2
Alternative 3' splice site	69059	68637	-	jcf7180001216091:66241-71425C	PB.1736.2,PB.1736.1/PB.1736.3/PB.1736.4
Intron retention	69143	69059	-	jcf7180001216091:66241-71425C	PB.1736.5,PB.1736.2
Intron retention	69143	68637	-	jcf7180001216091:66241-71425C	PB.1736.5,PB.1736.1/PB.1736.3/PB.1736.4
Alternative 5' splice site	97485	97472	-	jcf7180001216106:64538-103800C	PB.1743.3,PB.1743.1/PB.1743.4
Exon skipping	89726	89694	-	jcf7180001216106:64538-103800C	PB.1743.1/PB.1743.3,PB.1743.2
Alternative 3' splice site	84430	84426	-	jcf7180001216106:64538-103800C	PB.1743.2,PB.1743.1
Alternative 5' splice site	78368	78364	-	jcf7180001216106:64538-103800C	PB.1743.1,PB.1743.2
Exon skipping	19594	19705	+	jcf7180001216111:13080-23959W	PB.1754.1/PB.1754.5,PB.1754.2
Intron retention	19705	19875	+	jcf7180001216111:13080-23959W	PB.1754.3,PB.1754.2
Alternative 3' splice site	19594	19875	+	jcf7180001216111:13080-23959W	PB.1754.3,PB.1754.1/PB.1754.5
Alternative 5' splice site	5804	4880	-	jcf7180001216126:977-6168C	PB.1758.3,PB.1758.4
Intron retention	5804	4666	-	jcf7180001216126:977-6168C	PB.1758.1,PB.1758.3
Intron retention	4880	4666	-	jcf7180001216126:977-6168C	PB.1758.1,PB.1758.4
Intron retention	3707	3226	-	jcf7180001216126:977-6168C	PB.1758.2,PB.1758.1
Intron retention	1179	1084	-	jcf7180001216139:6-1450C	PB.1764.1,PB.1764.2
Intron retention	20121	20577	+	jcf7180001216151:18526-25837W	PB.1766.4/PB.1766.5,PB.1766.1/PB.1766.2/PB.1766.3
Alternative 3' splice site	21860	21873	+	jcf7180001216151:18526-25837W	PB.1766.2,PB.1766.1/PB.1766.3/PB.1766.4/PB.1766.5
Intron retention	23722	23861	+	jcf7180001216151:18526-25837W	PB.1766.2,PB.1766.1/PB.1766.3/PB.1766.4/PB.1766.5
Intron retention	24591	24682	+	jcf7180001216151:18526-25837W	PB.1766.1/PB.1766.2/PB.1766.4/PB.1766.5,PB.1766.3
Intron retention	11830	11637	-	jcf7180001216151:10095-15113C	PB.1765.2,PB.1765.1
Intron retention	23928	24199	+	jcf7180001216170:19813-33802W	PB.1767.3/PB.1767.4/PB.1767.5,PB.1767.2
Alternative 3' splice site	25190	25798	+	jcf7180001216170:19813-33802W	PB.1767.3,PB.1767.2/PB.1767.4/PB.1767.5
Alternative 3' splice site	50097	50107	+	jcf7180001216170:44547-53894W	PB.1769.2,PB.1769.1/PB.1769.3/PB.1769.4
Mutually exclusive exon	7833	8741	+	jcf7180001216177:6948-15631W	PB.1770.1/PB.1770.3,PB.1770.2
Intron retention	11964	13234	+	jcf7180001216177:6948-15631W	PB.1770.3,PB.1770.2
Alternative 3' splice site	2426	2452	+	jcf7180001216197:105-3839W	PB.1772.1/PB.1772.5,PB.1772.2/PB.1772.4
Intron retention	3029	3314	+	jcf7180001216197:105-3839W	PB.1772.5,PB.1772.1/PB.1772.2/PB.1772.4
Intron retention	3546	3631	+	jcf7180001216197:105-3839W	PB.1772.2/PB.1772.5,PB.1772.1/PB.1772.4
Exon skipping	17636	17544	-	jcf7180001216228:12278-18611C	PB.1774.4,PB.1774.1/PB.1774.2/PB.1774.3
Intron retention	16428	16338	-	jcf7180001216228:12278-18611C	PB.1774.2,PB.1774.3
Intron retention	16564	16441	-	jcf7180001216228:12278-18611C	PB.1774.1,PB.1774.2
Intron retention	16564	16338	-	jcf7180001216228:12278-18611C	PB.1774.1,PB.1774.3
Alternative 5' splice site	20631	20637	+	jcf7180001216254:17749-23181W	PB.1785.1/PB.1785.8,PB.1785.5
Intron retention	20631	21513	+	jcf7180001216254:17749-23181W	PB.1785.6,PB.1785.1/PB.1785.8
Intron retention	20637	21513	+	jcf7180001216254:17749-23181W	PB.1785.6,PB.1785.5
Intron retention	19481	21513	+	jcf7180001216254:17749-23181W	PB.1785.3,PB.1785.1
Intron retention	19481	21513	+	jcf7180001216254:17749-23181W	PB.1785.3,PB.1785.5
Intron retention	19481	20525	+	jcf7180001216254:17749-23181W	PB.1785.3,PB.1785.6
Exon skipping	44129	44238	+	jcf7180001216254:43137-52232W	PB.1788.2,PB.1788.1
Exon skipping	48680	48745	+	jcf7180001216254:43137-52232W	PB.1788.1,PB.1788.2
Intron retention	18558	19011	+	jcf7180001216255:16388-21471W	PB.1790.1,PB.1790.2
Alternative 3' splice site	19683	19759	+	jcf7180001216255:16388-21471W	PB.1790.1,PB.1790.2
Alternative 3' splice site	81698	81702	+	jcf7180001216255:78490-87581W	PB.1794.3,PB.1794.1/PB.1794.5
Intron retention	81561	81702	+	jcf7180001216255:78490-87581W	PB.1794.2,PB.1794.1/PB.1794.5
Intron retention	81561	81698	+	jcf7180001216255:78490-87581W	PB.1794.2,PB.1794.3
Intron retention	81773	82600	+	jcf7180001216255:78490-87581W	PB.1794.4,PB.1794.2
Intron retention	81561	82600	+	jcf7180001216255:78490-87581W	PB.1794.4,PB.1794.1/PB.1794.5
Intron retention	81561	82600	+	jcf7180001216255:78490-87581W	PB.1794.4,PB.1794.3
Intron retention	86099	86564	+	jcf7180001216255:78490-87581W	PB.1794.7,PB.1794.1/PB.1794.3
Intron retention	85588	87189	+	jcf7180001216255:78490-87581W	PB.1794.6,PB.1794.3
Intron retention	35801	35724	-	jcf7180001216255:21345-42545C	PB.1791.3,PB.1791.2
Intron retention	35801	33244	-	jcf7180001216255:21345-42545C	PB.1791.4,PB.1791.2
Intron retention	35551	33244	-	jcf7180001216255:21345-42545C	PB.1791.4,PB.1791.3
Intron retention	25397	25313	-	jcf7180001216255:21345-42545C	PB.1791.1,PB.1791.2/PB.1791.3
Intron retention	24872	24791	-	jcf7180001216255:21345-42545C	PB.1791.1,PB.1791.2/PB.1791.3
Intron retention	91958	92149	+	jcf7180001216269:91024-96514W	PB.1799.1,PB.1799.2/PB.1799.3/PB.1799.4
Alternative 3' splice site	221754	221763	+	jcf7180001216269:220252-222734W	PB.1807.1,PB.1807.2
Intron retention	184709	184446	-	jcf7180001216269:183151-188636C	PB.1802.2,PB.1802.1
Alternative 5' splice site	228752	228746	-	jcf7180001216269:222799-234697C	PB.1809.1/PB.1809.2/PB.1809.7,PB.1809.3/PB.1809.4/PB.1809.5/PB.1809.6/PB.1809.8
Intron retention	228435	227566	-	jcf7180001216269:222799-234697C	PB.1809.1/PB.1809.4/PB.1809.5,PB.1809.2/PB.1809.3
Intron retention	227492	226960	-	jcf7180001216269:222799-234697C	PB.1809.6,PB.1809.1/PB.1809.4/PB.1809.5
Intron retention	228435	226960	-	jcf7180001216269:222799-234697C	PB.1809.6,PB.1809.2/PB.1809.3
Alternative 3' splice site	6596	6826	+	jcf7180001216273:6211-10457W	PB.1811.1,PB.1811.2/PB.1811.3
Intron retention	7666	7489	-	jcf7180001216278:5646-9213C	PB.1812.4,PB.1812.1
Intron retention	7422	7332	-	jcf7180001216278:5646-9213C	PB.1812.3,PB.1812.1
Alternative 5' splice site	401	489	+	jcf7180001216280:1-2908W	PB.1814.3,PB.1814.2
Intron retention	707	1743	+	jcf7180001216280:1-2908W	PB.1814.2/PB.1814.3/PB.1814.5,PB.1814.4
Intron retention	489	586	+	jcf7180001216280:1-2908W	PB.1814.1,PB.1814.2
Intron retention	401	586	+	jcf7180001216280:1-2908W	PB.1814.1,PB.1814.3
Intron retention	157395	158567	+	jcf7180001216285:154620-163521W	PB.1819.2,PB.1819.1
Alternative 3' splice site	80920	80910	-	jcf7180001216285:76636-81458C	PB.1816.1,PB.1816.7
Alternative 5' splice site	77581	77577	-	jcf7180001216285:76636-81458C	PB.1816.1,PB.1816.7
Alternative 3' splice site	59950	59931	-	jcf7180001216295:49218-62643C	PB.1823.3,PB.1823.1/PB.1823.2/PB.1823.4
Alternative 5' splice site	57344	57310	-	jcf7180001216295:49218-62643C	PB.1823.1,PB.1823.4
Alternative 3' splice site	56020	55983	-	jcf7180001216295:49218-62643C	PB.1823.1,PB.1823.2
Intron retention	55938	55851	-	jcf7180001216295:49218-62643C	PB.1823.3,PB.1823.2
Alternative 3' splice site	55540	55467	-	jcf7180001216295:49218-62643C	PB.1823.3,PB.1823.1/PB.1823.2/PB.1823.4
Alternative 3' splice site	100062	100051	-	jcf7180001216295:90801-100705C	PB.1825.1/PB.1825.11/PB.1825.5/PB.1825.6,PB.1825.3/PB.1825.4/PB.1825.8/PB.1825.9
Intron retention	98451	96938	-	jcf7180001216295:90801-100705C	PB.1825.3,PB.1825.1/PB.1825.11/PB.1825.4/PB.1825.5/PB.1825.6/PB.1825.7/PB.1825.8/PB.1825.9
Alternative 5' splice site	96530	96518	-	jcf7180001216295:90801-100705C	PB.1825.11,PB.1825.1/PB.1825.3/PB.1825.4/PB.1825.5/PB.1825.6/PB.1825.7/PB.1825.8/PB.1825.9
Alternative 3' splice site	96279	96269	-	jcf7180001216295:90801-100705C	PB.1825.1/PB.1825.11/PB.1825.8,PB.1825.3/PB.1825.5
Intron retention	96214	96044	-	jcf7180001216295:90801-100705C	PB.1825.4,PB.1825.1/PB.1825.11/PB.1825.8
Intron retention	96355	96044	-	jcf7180001216295:90801-100705C	PB.1825.6/PB.1825.7/PB.1825.9,PB.1825.3/PB.1825.5
Intron retention	96355	96044	-	jcf7180001216295:90801-100705C	PB.1825.6/PB.1825.7/PB.1825.9,PB.1825.1/PB.1825.11/PB.1825.8
Intron retention	96355	96279	-	jcf7180001216295:90801-100705C	PB.1825.6/PB.1825.7/PB.1825.9,PB.1825.4
Intron retention	94322	93304	-	jcf7180001216295:90801-100705C	PB.1825.7,PB.1825.1/PB.1825.11/PB.1825.3/PB.1825.4/PB.1825.5/PB.1825.6/PB.1825.8/PB.1825.9
Alternative 5' splice site	16114	16134	+	jcf7180001216324:15108-23717W	PB.1838.1,PB.1838.2/PB.1838.3/PB.1838.5
Intron retention	15961	16315	+	jcf7180001216324:15108-23717W	PB.1838.4,PB.1838.1
Intron retention	15961	16315	+	jcf7180001216324:15108-23717W	PB.1838.4,PB.1838.2/PB.1838.3/PB.1838.5
Intron retention	19628	21003	+	jcf7180001216324:15108-23717W	PB.1838.5,PB.1838.1/PB.1838.3/PB.1838.6
Intron retention	73099	73204	+	jcf7180001216331:70621-76292W	PB.1842.2,PB.1842.3
Intron retention	73326	73688	+	jcf7180001216331:70621-76292W	PB.1842.1,PB.1842.2
Intron retention	73099	73688	+	jcf7180001216331:70621-76292W	PB.1842.1,PB.1842.3
Intron retention	72877	72964	+	jcf7180001216331:70621-76292W	PB.1842.4,PB.1842.1
Intron retention	72877	73688	+	jcf7180001216331:70621-76292W	PB.1842.4,PB.1842.2
Intron retention	72877	73688	+	jcf7180001216331:70621-76292W	PB.1842.4,PB.1842.3
Intron retention	2863	2492	-	jcf7180001216331:894-3619C	PB.1840.3,PB.1840.1
Intron retention	37203	37114	-	jcf7180001216389:36485-39189C	PB.1848.3,PB.1848.2
Intron retention	40539	40651	+	jcf7180001216402:39002-43084W	PB.1853.2,PB.1853.1/PB.1853.3
Alternative 3' splice site	49476	49465	-	jcf7180001216402:48272-51997C	PB.1854.2/PB.1854.4,PB.1854.5
Alternative 5' splice site	51558	51552	-	jcf7180001216409:48201-57052C	PB.1857.1,PB.1857.2/PB.1857.3/PB.1857.4
Intron retention	8032	8097	+	jcf7180001216412:7360-10403W	PB.1862.3/PB.1862.4,PB.1862.1/PB.1862.2/PB.1862.5
Intron retention	8490	8622	+	jcf7180001216412:7360-10403W	PB.1862.5,PB.1862.1/PB.1862.2/PB.1862.3/PB.1862.4
Intron retention	144595	145076	+	jcf7180001216412:143859-150005W	PB.1869.5,PB.1869.2/PB.1869.3/PB.1869.4
Alternative 3' splice site	146064	146077	+	jcf7180001216412:143859-150005W	PB.1869.2,PB.1869.1/PB.1869.4
Alternative 3' splice site	146077	146101	+	jcf7180001216412:143859-150005W	PB.1869.1/PB.1869.4,PB.1869.3
Alternative 3' splice site	146064	146101	+	jcf7180001216412:143859-150005W	PB.1869.2,PB.1869.3
Intron retention	145986	146234	+	jcf7180001216412:143859-150005W	PB.1869.5,PB.1869.1
Intron retention	145986	146234	+	jcf7180001216412:143859-150005W	PB.1869.5,PB.1869.2
Intron retention	145986	146234	+	jcf7180001216412:143859-150005W	PB.1869.5,PB.1869.3
Intron retention	146331	146426	+	jcf7180001216412:143859-150005W	PB.1869.4,PB.1869.1/PB.1869.2/PB.1869.3
Intron retention	208253	208382	+	jcf7180001216412:206813-214900W	PB.1871.2/PB.1871.3,PB.1871.1/PB.1871.4
Exon skipping	210822	210898	+	jcf7180001216412:206813-214900W	PB.1871.1/PB.1871.3/PB.1871.4,PB.1871.2
Intron retention	354259	354331	+	jcf7180001216412:343191-357300W	PB.1876.2,PB.1876.1/PB.1876.3
Intron retention	413372	413773	+	jcf7180001216412:412114-416201W	PB.1878.2,PB.1878.1
Intron retention	488282	488388	+	jcf7180001216412:487322-491524W	PB.1880.5,PB.1880.1/PB.1880.2/PB.1880.4
Intron retention	488682	489248	+	jcf7180001216412:487322-491524W	PB.1880.2,PB.1880.1/PB.1880.5
Intron retention	488282	489248	+	jcf7180001216412:487322-491524W	PB.1880.3,PB.1880.1
Intron retention	488488	489248	+	jcf7180001216412:487322-491524W	PB.1880.3,PB.1880.5
Intron retention	488282	488579	+	jcf7180001216412:487322-491524W	PB.1880.3,PB.1880.2
Intron retention	488682	490082	+	jcf7180001216412:487322-491524W	PB.1880.4,PB.1880.1/PB.1880.5
Intron retention	489685	490082	+	jcf7180001216412:487322-491524W	PB.1880.4,PB.1880.2
Intron retention	13139	13065	-	jcf7180001216412:11654-17230C	PB.1863.1,PB.1863.3
Alternative 3' splice site	220721	220434	-	jcf7180001216412:217115-222183C	PB.1872.1,PB.1872.2
Intron retention	11704	11567	-	jcf7180001216414:9143-11990C	PB.1884.2/PB.1884.4/PB.1884.6,PB.1884.7
Alternative 3' splice site	10543	10486	-	jcf7180001216414:9143-11990C	PB.1884.4,PB.1884.1/PB.1884.2/PB.1884.3/PB.1884.7
Intron retention	6873	6503	-	jcf7180001216424:2740-7911C	PB.1886.11,PB.1886.10/PB.1886.2/PB.1886.3/PB.1886.5/PB.1886.6/PB.1886.9
Alternative 3' splice site	6373	6327	-	jcf7180001216424:2740-7911C	PB.1886.1,PB.1886.10/PB.1886.2/PB.1886.3/PB.1886.4/PB.1886.5/PB.1886.6/PB.1886.7/PB.1886.9
Intron retention	6021	5452	-	jcf7180001216424:2740-7911C	PB.1886.5,PB.1886.1/PB.1886.4/PB.1886.6/PB.1886.7
Intron retention	5384	5110	-	jcf7180001216424:2740-7911C	PB.1886.2/PB.1886.3,PB.1886.5
Intron retention	6021	5110	-	jcf7180001216424:2740-7911C	PB.1886.2/PB.1886.3,PB.1886.4/PB.1886.6
Intron retention	6021	5452	-	jcf7180001216424:2740-7911C	PB.1886.10,PB.1886.9
Intron retention	6235	6173	-	jcf7180001216424:2740-7911C	PB.1886.11,PB.1886.10
Intron retention	6235	5452	-	jcf7180001216424:2740-7911C	PB.1886.11,PB.1886.9
Intron retention	5023	4231	-	jcf7180001216424:2740-7911C	PB.1886.1,PB.1886.4/PB.1886.5
Exon skipping	4231	4148	-	jcf7180001216424:2740-7911C	PB.1886.6,PB.1886.2/PB.1886.3/PB.1886.4/PB.1886.5
Alternative 5' splice site	5023	4148	-	jcf7180001216424:2740-7911C	PB.1886.6,PB.1886.1
Intron retention	4148	3819	-	jcf7180001216424:2740-7911C	PB.1886.7,PB.1886.1
Intron retention	5023	3819	-	jcf7180001216424:2740-7911C	PB.1886.7,PB.1886.4/PB.1886.5
Intron retention	5023	3819	-	jcf7180001216424:2740-7911C	PB.1886.7,PB.1886.6
Alternative 5' splice site	111600	111566	-	jcf7180001216425:101335-114468C	PB.1889.2,PB.1889.1/PB.1889.3/PB.1889.4/PB.1889.5/PB.1889.6
Alternative 5' splice site	110699	110668	-	jcf7180001216425:101335-114468C	PB.1889.1/PB.1889.2/PB.1889.3,PB.1889.6
Intron retention	103901	103700	-	jcf7180001216425:101335-114468C	PB.1889.2,PB.1889.1/PB.1889.3/PB.1889.4/PB.1889.6
Intron retention	103901	102813	-	jcf7180001216425:101335-114468C	PB.1889.5,PB.1889.1/PB.1889.3/PB.1889.4/PB.1889.6
Intron retention	103638	102813	-	jcf7180001216425:101335-114468C	PB.1889.5,PB.1889.2
Alternative 5' splice site	32742	32699	-	jcf7180001216427:14516-34847C	PB.1895.1,PB.1895.2
Exon skipping	61522	61442	-	jcf7180001216438:55595-62458C	PB.1898.1/PB.1898.3,PB.1898.2
Intron retention	57350	57178	-	jcf7180001216438:55595-62458C	PB.1898.3,PB.1898.1/PB.1898.2
Intron retention	43143	43216	+	jcf7180001216439:40202-49721W	PB.1903.3,PB.1903.1/PB.1903.10/PB.1903.4/PB.1903.6/PB.1903.8/PB.1903.9
Alternative 5' splice site	43290	43328	+	jcf7180001216439:40202-49721W	PB.1903.1/PB.1903.10/PB.1903.4/PB.1903.6/PB.1903.8/PB.1903.9,PB.1903.7
Exon skipping	44914	45056	+	jcf7180001216439:40202-49721W	PB.1903.4/PB.1903.6/PB.1903.7,PB.1903.1
Intron retention	44816	45181	+	jcf7180001216439:40202-49721W	PB.1903.3/PB.1903.8/PB.1903.9,PB.1903.1
Intron retention	44816	45181	+	jcf7180001216439:40202-49721W	PB.1903.3/PB.1903.8/PB.1903.9,PB.1903.4/PB.1903.6/PB.1903.7
Intron retention	43290	44707	+	jcf7180001216439:40202-49721W	PB.1903.11,PB.1903.3
Intron retention	43143	44707	+	jcf7180001216439:40202-49721W	PB.1903.11,PB.1903.8/PB.1903.9
Intron retention	43143	45181	+	jcf7180001216439:40202-49721W	PB.1903.11,PB.1903.1
Intron retention	43143	45181	+	jcf7180001216439:40202-49721W	PB.1903.11,PB.1903.4/PB.1903.6
Intron retention	43143	45181	+	jcf7180001216439:40202-49721W	PB.1903.11,PB.1903.7
Intron retention	45242	47380	+	jcf7180001216439:40202-49721W	PB.1903.10,PB.1903.3/PB.1903.9
Intron retention	45242	47388	+	jcf7180001216439:40202-49721W	PB.1903.10,PB.1903.8
Intron retention	44816	47380	+	jcf7180001216439:40202-49721W	PB.1903.10,PB.1903.1
Intron retention	44816	47380	+	jcf7180001216439:40202-49721W	PB.1903.10,PB.1903.4/PB.1903.6/PB.1903.7
Alternative 3' splice site	48691	48699	+	jcf7180001216439:40202-49721W	PB.1903.1/PB.1903.10/PB.1903.11/PB.1903.3/PB.1903.4/PB.1903.7/PB.1903.8/PB.1903.9,PB.1903.6
Intron retention	23271	23017	-	jcf7180001216439:21680-24308C	PB.1902.3,PB.1902.1
Alternative 5' splice site	62656	62641	-	jcf7180001216439:60403-77272C	PB.1904.2,PB.1904.1
Alternative 5' splice site	85445	85390	-	jcf7180001216439:83299-87376C	PB.1905.2,PB.1905.5
Intron retention	34232	35844	+	jcf7180001216451:34137-39204W	PB.1911.2,PB.1911.1
Intron retention	37840	38576	+	jcf7180001216451:34137-39204W	PB.1911.2,PB.1911.6
Intron retention	38262	38576	+	jcf7180001216451:34137-39204W	PB.1911.4,PB.1911.1/PB.1911.5
Intron retention	15641	16465	+	jcf7180001216470:13325-17816W	PB.1916.3/PB.1916.7,PB.1916.1/PB.1916.2/PB.1916.4
Exon skipping	20261	20335	+	jcf7180001216470:19628-24160W	PB.1917.1/PB.1917.2/PB.1917.7,PB.1917.4/PB.1917.9
Exon skipping	20261	20335	+	jcf7180001216470:19628-24160W	PB.1917.3,PB.1917.5
Alternative 3' splice site	21041	21052	+	jcf7180001216470:19628-24160W	PB.1917.4/PB.1917.9,PB.1917.5
Alternative 3' splice site	21023	21052	+	jcf7180001216470:19628-24160W	PB.1917.6,PB.1917.3
Alternative 3' splice site	21041	21052	+	jcf7180001216470:19628-24160W	PB.1917.1/PB.1917.2,PB.1917.3
Alternative 3' splice site	21023	21041	+	jcf7180001216470:19628-24160W	PB.1917.6,PB.1917.1/PB.1917.2
Intron retention	21268	22027	+	jcf7180001216470:19628-24160W	PB.1917.7,PB.1917.1/PB.1917.2/PB.1917.4/PB.1917.9
Intron retention	19891	22027	+	jcf7180001216470:19628-24160W	PB.1917.8,PB.1917.3
Intron retention	19891	22027	+	jcf7180001216470:19628-24160W	PB.1917.8,PB.1917.6
Intron retention	19891	22027	+	jcf7180001216470:19628-24160W	PB.1917.8,PB.1917.2
Intron retention	19891	21041	+	jcf7180001216470:19628-24160W	PB.1917.8,PB.1917.7
Intron retention	19891	22027	+	jcf7180001216470:19628-24160W	PB.1917.8,PB.1917.5
Intron retention	19891	22027	+	jcf7180001216470:19628-24160W	PB.1917.8,PB.1917.4
Alternative 3' splice site	22466	22475	+	jcf7180001216470:19628-24160W	PB.1917.2/PB.1917.3/PB.1917.5/PB.1917.6/PB.1917.8/PB.1917.9,PB.1917.1/PB.1917.4
Intron retention	26465	26157	-	jcf7180001216470:24760-31389C	PB.1918.2,PB.1918.1
Intron retention	71069	70358	-	jcf7180001216473:63616-71574C	PB.1921.3,PB.1921.1/PB.1921.2/PB.1921.4/PB.1921.6/PB.1921.8
Intron retention	70184	70098	-	jcf7180001216473:63616-71574C	PB.1921.7,PB.1921.1/PB.1921.2/PB.1921.4/PB.1921.6/PB.1921.8
Alternative 3' splice site	69518	69487	-	jcf7180001216473:63616-71574C	PB.1921.1/PB.1921.8,PB.1921.2/PB.1921.3/PB.1921.6/PB.1921.7
Exon skipping	69518	69405	-	jcf7180001216473:63616-71574C	PB.1921.4/PB.1921.9,PB.1921.1/PB.1921.8
Exon skipping	69487	69405	-	jcf7180001216473:63616-71574C	PB.1921.4/PB.1921.9,PB.1921.2/PB.1921.3/PB.1921.6/PB.1921.7
Intron retention	67993	67843	-	jcf7180001216473:63616-71574C	PB.1921.2/PB.1921.3,PB.1921.1/PB.1921.4/PB.1921.6/PB.1921.7/PB.1921.8/PB.1921.9
Intron retention	67993	67384	-	jcf7180001216473:63616-71574C	PB.1921.10,PB.1921.1/PB.1921.4/PB.1921.6/PB.1921.7/PB.1921.8/PB.1921.9
Intron retention	67730	67384	-	jcf7180001216473:63616-71574C	PB.1921.10,PB.1921.2/PB.1921.3
Intron retention	67033	66353	-	jcf7180001216473:63616-71574C	PB.1921.4,PB.1921.1/PB.1921.6/PB.1921.7/PB.1921.9
Intron retention	66297	66074	-	jcf7180001216473:63616-71574C	PB.1921.10/PB.1921.2,PB.1921.4
Intron retention	67033	66074	-	jcf7180001216473:63616-71574C	PB.1921.10/PB.1921.2,PB.1921.1/PB.1921.6/PB.1921.7/PB.1921.9
Alternative 5' splice site	12260	12283	+	jcf7180001216476:12044-17060W	PB.1922.2,PB.1922.1
Alternative 3' splice site	12565	12575	+	jcf7180001216476:12044-17060W	PB.1922.4,PB.1922.1
Intron retention	12460	12575	+	jcf7180001216476:12044-17060W	PB.1922.2/PB.1922.3/PB.1922.7,PB.1922.1
Intron retention	12460	12565	+	jcf7180001216476:12044-17060W	PB.1922.2/PB.1922.3/PB.1922.7,PB.1922.4
Alternative 3' splice site	12838	12878	+	jcf7180001216476:12044-17060W	PB.1922.2,PB.1922.1/PB.1922.4/PB.1922.7
Alternative 5' splice site	12917	12944	+	jcf7180001216476:12044-17060W	PB.1922.3,PB.1922.1/PB.1922.4/PB.1922.7
Mutually exclusive exon	12838	12917	+	jcf7180001216476:12044-17060W	PB.1922.2,PB.1922.3
Intron retention	12698	13034	+	jcf7180001216476:12044-17060W	PB.1922.6,PB.1922.2
Intron retention	12698	13034	+	jcf7180001216476:12044-17060W	PB.1922.6,PB.1922.7
Intron retention	12698	13034	+	jcf7180001216476:12044-17060W	PB.1922.6,PB.1922.3
Intron retention	12460	13034	+	jcf7180001216476:12044-17060W	PB.1922.6,PB.1922.1
Intron retention	12460	13034	+	jcf7180001216476:12044-17060W	PB.1922.6,PB.1922.4
Intron retention	12260	12405	+	jcf7180001216476:12044-17060W	PB.1922.5,PB.1922.6
Alternative 5' splice site	8307	8437	+	jcf7180001216506:6011-19101W	PB.1929.2/PB.1929.3/PB.1929.5,PB.1929.6
Alternative 3' splice site	9258	9261	+	jcf7180001216506:6011-19101W	PB.1929.1,PB.1929.2/PB.1929.3/PB.1929.5
Intron retention	85630	85726	+	jcf7180001216506:81606-87455W	PB.1932.3,PB.1932.1
Intron retention	85810	85923	+	jcf7180001216506:81606-87455W	PB.1932.2,PB.1932.1
Exon skipping	26018	25826	-	jcf7180001216536:24165-26613C	PB.1945.6,PB.1945.3
Alternative 3' splice site	25509	25506	-	jcf7180001216536:24165-26613C	PB.1945.5,PB.1945.3
Intron retention	25826	25506	-	jcf7180001216536:24165-26613C	PB.1945.4,PB.1945.3
Intron retention	25826	25509	-	jcf7180001216536:24165-26613C	PB.1945.4,PB.1945.5
Alternative 3' splice site	26018	25506	-	jcf7180001216536:24165-26613C	PB.1945.4,PB.1945.6
Intron retention	44306	43334	-	jcf7180001216536:41087-48724C	PB.1946.2,PB.1946.1
Intron retention	22559	22160	-	jcf7180001216549:20229-24007C	PB.1951.3,PB.1951.2
Intron retention	3386	3302	-	jcf7180001216551:2147-5338C	PB.1952.2,PB.1952.1
Exon skipping	33111	33664	+	jcf7180001216553:32134-38909W	PB.1955.3,PB.1955.1
Intron retention	33859	34431	+	jcf7180001216553:32134-38909W	PB.1955.1,PB.1955.3
Intron retention	33664	34793	+	jcf7180001216553:32134-38909W	PB.1955.2,PB.1955.1
Alternative 5' splice site	36292	36301	+	jcf7180001216553:32134-38909W	PB.1955.2/PB.1955.8,PB.1955.1/PB.1955.3/PB.1955.6/PB.1955.7
Intron retention	101765	101515	-	jcf7180001216555:90444-103405C	PB.1961.2/PB.1961.3/PB.1961.4,PB.1961.1
Exon skipping	14902	15041	+	jcf7180001216564:12854-26360W	PB.1967.1/PB.1967.2/PB.1967.6/PB.1967.8,PB.1967.3
Alternative 5' splice site	16094	16101	+	jcf7180001216564:12854-26360W	PB.1967.6,PB.1967.2
Intron retention	16101	16189	+	jcf7180001216564:12854-26360W	PB.1967.1/PB.1967.3/PB.1967.8,PB.1967.2
Intron retention	16094	16189	+	jcf7180001216564:12854-26360W	PB.1967.1/PB.1967.3/PB.1967.8,PB.1967.6
Intron retention	20941	21015	+	jcf7180001216564:12854-26360W	PB.1967.9,PB.1967.1/PB.1967.2/PB.1967.3/PB.1967.6/PB.1967.8
Alternative 3' splice site	113073	112895	-	jcf7180001216577:108882-113586C	PB.1975.3,PB.1975.2
Alternative 3' splice site	113073	113016	-	jcf7180001216577:108882-113586C	PB.1975.3,PB.1975.1
Alternative 3' splice site	113016	112895	-	jcf7180001216577:108882-113586C	PB.1975.1,PB.1975.2
Intron retention	28634	30334	+	jcf7180001216580:27605-90150W	PB.1978.2,PB.1978.1/PB.1978.3
Intron retention	48959	49356	+	jcf7180001216581:48162-51669W	PB.1983.7,PB.1983.2/PB.1983.6
Intron retention	49395	49740	+	jcf7180001216581:48162-51669W	PB.1983.8,PB.1983.2
Intron retention	49245	49356	+	jcf7180001216581:48162-51669W	PB.1983.3,PB.1983.8
Intron retention	49245	49740	+	jcf7180001216581:48162-51669W	PB.1983.3,PB.1983.2
Intron retention	49395	49740	+	jcf7180001216581:48162-51669W	PB.1983.1,PB.1983.7
Intron retention	48959	49146	+	jcf7180001216581:48162-51669W	PB.1983.1,PB.1983.3
Intron retention	48959	49356	+	jcf7180001216581:48162-51669W	PB.1983.1,PB.1983.8
Intron retention	48959	49740	+	jcf7180001216581:48162-51669W	PB.1983.1,PB.1983.2
Exon skipping	49740	49870	+	jcf7180001216581:48162-51669W	PB.1983.6,PB.1983.2/PB.1983.7
Alternative 5' splice site	49395	49870	+	jcf7180001216581:48162-51669W	PB.1983.6,PB.1983.8
Alternative 3' splice site	87202	87207	+	jcf7180001216581:86585-91762W	PB.1986.3/PB.1986.5,PB.1986.1/PB.1986.2/PB.1986.4
Exon skipping	87356	87584	+	jcf7180001216581:86585-91762W	PB.1986.2/PB.1986.4,PB.1986.5
Intron retention	87584	87669	+	jcf7180001216581:86585-91762W	PB.1986.1/PB.1986.3,PB.1986.5
Alternative 3' splice site	87356	87669	+	jcf7180001216581:86585-91762W	PB.1986.1/PB.1986.3,PB.1986.2
Intron retention	87738	87821	+	jcf7180001216581:86585-91762W	PB.1986.4,PB.1986.2/PB.1986.5
Alternative 3' splice site	145916	145926	+	jcf7180001216581:143778-154863W	PB.1990.5,PB.1990.1/PB.1990.4
Intron retention	146042	146282	+	jcf7180001216581:143778-154863W	PB.1990.3,PB.1990.1/PB.1990.4
Intron retention	184374	185874	+	jcf7180001216581:182920-186171W	PB.1993.1,PB.1993.2
Intron retention	189375	189767	+	jcf7180001216581:187136-190977W	PB.1994.2,PB.1994.1
Alternative 3' splice site	63909	63903	-	jcf7180001216581:55902-69879C	PB.1985.3,PB.1985.1
Intron retention	101436	99605	-	jcf7180001216581:94914-102949C	PB.1987.5/PB.1987.8,PB.1987.1/PB.1987.7
Intron retention	100310	100297	-	jcf7180001216581:94914-102949C	PB.1987.5/PB.1987.8,PB.1987.4
Intron retention	97739	97652	-	jcf7180001216581:94914-102949C	PB.1987.5,PB.1987.1/PB.1987.4
Intron retention	155574	155272	-	jcf7180001216581:153640-158888C	PB.1991.3,PB.1991.1/PB.1991.2
Intron retention	164757	164423	-	jcf7180001216581:162978-167889C	PB.1992.3,PB.1992.1
Alternative 5' splice site	347067	347063	-	jcf7180001216581:342473-347312C	PB.2001.11/PB.2001.12/PB.2001.2/PB.2001.4/PB.2001.7,PB.2001.1
Intron retention	346357	346260	-	jcf7180001216581:342473-347312C	PB.2001.11/PB.2001.7,PB.2001.13/PB.2001.14/PB.2001.2/PB.2001.3/PB.2001.4
Intron retention	345474	344628	-	jcf7180001216581:342473-347312C	PB.2001.13/PB.2001.2/PB.2001.7,PB.2001.11/PB.2001.14/PB.2001.3/PB.2001.4
Intron retention	346093	344628	-	jcf7180001216581:342473-347312C	PB.2001.1/PB.2001.12/PB.2001.8,PB.2001.11
Intron retention	346357	344628	-	jcf7180001216581:342473-347312C	PB.2001.1/PB.2001.12/PB.2001.8,PB.2001.14/PB.2001.3/PB.2001.4
Intron retention	346093	345522	-	jcf7180001216581:342473-347312C	PB.2001.1/PB.2001.12/PB.2001.8,PB.2001.7
Intron retention	346357	345522	-	jcf7180001216581:342473-347312C	PB.2001.1/PB.2001.12/PB.2001.8,PB.2001.13/PB.2001.2
Alternative 5' splice site	344038	343793	-	jcf7180001216581:342473-347312C	PB.2001.11/PB.2001.13/PB.2001.14/PB.2001.3/PB.2001.4/PB.2001.7/PB.2001.8/PB.2001.9,PB.2001.12
Intron retention	343580	343341	-	jcf7180001216581:342473-347312C	PB.2001.12/PB.2001.9,PB.2001.11
Alternative 3' splice site	10089	10039	-	jcf7180001216586:8957-11371C	PB.2003.1,PB.2003.3
Alternative 5' splice site	64349	64372	+	jcf7180001216724:64071-82794W	PB.2016.2,PB.2016.1
Intron retention	116048	117013	+	jcf7180001216724:114592-122970W	PB.2017.14,PB.2017.1/PB.2017.10/PB.2017.11/PB.2017.12/PB.2017.3/PB.2017.4/PB.2017.7/PB.2017.8/PB.2017.9
Intron retention	117092	117444	+	jcf7180001216724:114592-122970W	PB.2017.6,PB.2017.1/PB.2017.10/PB.2017.11/PB.2017.12/PB.2017.15/PB.2017.3/PB.2017.4/PB.2017.5/PB.2017.7/PB.2017.8/PB.2017.9
Alternative 5' splice site	117819	117824	+	jcf7180001216724:114592-122970W	PB.2017.1/PB.2017.10/PB.2017.11/PB.2017.12/PB.2017.14/PB.2017.15/PB.2017.3/PB.2017.4/PB.2017.5/PB.2017.6/PB.2017.8,PB.2017.7
Alternative 3' splice site	118059	118069	+	jcf7180001216724:114592-122970W	PB.2017.1/PB.2017.10/PB.2017.11/PB.2017.12/PB.2017.14/PB.2017.15/PB.2017.3/PB.2017.4/PB.2017.5/PB.2017.6/PB.2017.8,PB.2017.9
Exon skipping	119752	119892	+	jcf7180001216724:114592-122970W	PB.2017.11/PB.2017.3/PB.2017.9,PB.2017.1/PB.2017.10/PB.2017.14/PB.2017.15/PB.2017.5/PB.2017.6
Intron retention	119892	120905	+	jcf7180001216724:114592-122970W	PB.2017.7,PB.2017.1/PB.2017.10/PB.2017.14/PB.2017.15/PB.2017.5/PB.2017.6
Alternative 3' splice site	119752	120905	+	jcf7180001216724:114592-122970W	PB.2017.7,PB.2017.11/PB.2017.3/PB.2017.9
Intron retention	118789	120905	+	jcf7180001216724:114592-122970W	PB.2017.12/PB.2017.8,PB.2017.11/PB.2017.3/PB.2017.9
Intron retention	118789	120905	+	jcf7180001216724:114592-122970W	PB.2017.12/PB.2017.8,PB.2017.1/PB.2017.10/PB.2017.14/PB.2017.15/PB.2017.5/PB.2017.6
Intron retention	118789	119752	+	jcf7180001216724:114592-122970W	PB.2017.12/PB.2017.8,PB.2017.7
Intron retention	121584	122000	+	jcf7180001216724:114592-122970W	PB.2017.10/PB.2017.11/PB.2017.7/PB.2017.8,PB.2017.15/PB.2017.9
Intron retention	121584	122000	+	jcf7180001216724:114592-122970W	PB.2017.5,PB.2017.12
Alternative 3' splice site	85767	85761	-	jcf7180001216728:82853-86318C	PB.2025.4/PB.2025.8,PB.2025.2/PB.2025.5
Intron retention	85540	85395	-	jcf7180001216728:82853-86318C	PB.2025.6,PB.2025.4/PB.2025.8
Intron retention	84157	84050	-	jcf7180001216728:82853-86318C	PB.2025.5,PB.2025.3/PB.2025.4
Alternative 3' splice site	26778	25965	-	jcf7180001216729:23485-27309C	PB.2027.5,PB.2027.1
Intron retention	97927	98765	+	jcf7180001216740:96123-100602W	PB.2029.3,PB.2029.1
Exon skipping	4268	4490	+	jcf7180001216749:3620-5368W	PB.2036.1,PB.2036.4
Intron retention	4490	4744	+	jcf7180001216749:3620-5368W	PB.2036.3,PB.2036.4
Alternative 3' splice site	4268	4744	+	jcf7180001216749:3620-5368W	PB.2036.3,PB.2036.1
Intron retention	4181	4268	+	jcf7180001216749:3620-5368W	PB.2036.2,PB.2036.3
Intron retention	82751	83495	+	jcf7180001216751:81376-86908W	PB.2040.2/PB.2040.3,PB.2040.1
Alternative 3' splice site	77321	77352	+	jcf7180001216799:74979-81197W	PB.2051.1,PB.2051.2
Intron retention	193526	193639	+	jcf7180001216799:190213-201127W	PB.2060.1/PB.2060.2/PB.2060.3/PB.2060.5,PB.2060.4
Alternative 3' splice site	194916	194955	+	jcf7180001216799:190213-201127W	PB.2060.1/PB.2060.3,PB.2060.5
Alternative 3' splice site	194916	194955	+	jcf7180001216799:190213-201127W	PB.2060.4,PB.2060.2/PB.2060.7
Exon skipping	208767	208939	+	jcf7180001216799:207097-212313W	PB.2061.1/PB.2061.2/PB.2061.3/PB.2061.5,PB.2061.4
Intron retention	10119	11096	+	jcf7180001216812:6665-14727W	PB.2064.2,PB.2064.3/PB.2064.4
Intron retention	17305	17221	-	jcf7180001216812:15978-20060C	PB.2065.4,PB.2065.1/PB.2065.2
Intron retention	29018	28884	-	jcf7180001216836:25962-34831C	PB.2071.1/PB.2071.5/PB.2071.6,PB.2071.2/PB.2071.3
Intron retention	29026	28913	-	jcf7180001216836:25962-34831C	PB.2071.1/PB.2071.5/PB.2071.6,PB.2071.4
Alternative 3' splice site	29386	29304	-	jcf7180001216836:25962-34831C	PB.2071.1/PB.2071.5/PB.2071.6,PB.2071.7
Alternative 5' splice site	27914	27878	-	jcf7180001216836:25962-34831C	PB.2071.1/PB.2071.2/PB.2071.3/PB.2071.4/PB.2071.6/PB.2071.7,PB.2071.5
Alternative 5' splice site	27468	27092	-	jcf7180001216836:25962-34831C	PB.2071.1/PB.2071.2/PB.2071.4/PB.2071.5,PB.2071.3
Intron retention	12416	12329	-	jcf7180001216875:9514-13856C	PB.2082.1/PB.2082.10/PB.2082.13/PB.2082.15/PB.2082.17/PB.2082.19/PB.2082.2/PB.2082.20/PB.2082.21/PB.2082.4/PB.2082.5/PB.2082.7/PB.2082.8/PB.2082.9,PB.2082.11/PB.2082.16/PB.2082.6
Intron retention	13251	12442	-	jcf7180001216875:9514-13856C	PB.2082.14,PB.2082.1/PB.2082.10/PB.2082.13/PB.2082.15/PB.2082.17/PB.2082.19/PB.2082.2/PB.2082.20/PB.2082.21/PB.2082.4/PB.2082.5/PB.2082.7/PB.2082.8/PB.2082.9
Intron retention	13251	12329	-	jcf7180001216875:9514-13856C	PB.2082.14,PB.2082.11/PB.2082.16/PB.2082.6
Intron retention	11969	11485	-	jcf7180001216875:9514-13856C	PB.2082.6,PB.2082.1/PB.2082.11/PB.2082.15
Intron retention	11371	11199	-	jcf7180001216875:9514-13856C	PB.2082.16/PB.2082.2/PB.2082.21/PB.2082.8,PB.2082.6
Intron retention	11969	11199	-	jcf7180001216875:9514-13856C	PB.2082.16/PB.2082.2/PB.2082.21/PB.2082.8,PB.2082.1/PB.2082.11/PB.2082.15
Alternative 3' splice site	11026	11011	-	jcf7180001216875:9514-13856C	PB.2082.1,PB.2082.16/PB.2082.2/PB.2082.6
Alternative 3' splice site	11029	11026	-	jcf7180001216875:9514-13856C	PB.2082.11/PB.2082.8,PB.2082.1
Alternative 3' splice site	11029	11011	-	jcf7180001216875:9514-13856C	PB.2082.11/PB.2082.8,PB.2082.16/PB.2082.2/PB.2082.6
Intron retention	11108	11011	-	jcf7180001216875:9514-13856C	PB.2082.13/PB.2082.14/PB.2082.17,PB.2082.16/PB.2082.2
Intron retention	11371	11011	-	jcf7180001216875:9514-13856C	PB.2082.13/PB.2082.14/PB.2082.17,PB.2082.6
Intron retention	11108	11029	-	jcf7180001216875:9514-13856C	PB.2082.13/PB.2082.14/PB.2082.17,PB.2082.8
Intron retention	11969	11026	-	jcf7180001216875:9514-13856C	PB.2082.13/PB.2082.14/PB.2082.17,PB.2082.1
Intron retention	11969	11029	-	jcf7180001216875:9514-13856C	PB.2082.13/PB.2082.14/PB.2082.17,PB.2082.11
Intron retention	12176	11029	-	jcf7180001216875:9514-13856C	PB.2082.22,PB.2082.21
Exon skipping	11485	10864	-	jcf7180001216875:9514-13856C	PB.2082.19,PB.2082.1
Exon skipping	11485	10864	-	jcf7180001216875:9514-13856C	PB.2082.19,PB.2082.11
Alternative 5' splice site	11969	10864	-	jcf7180001216875:9514-13856C	PB.2082.19,PB.2082.13/PB.2082.14/PB.2082.17
Intron retention	10864	10525	-	jcf7180001216875:9514-13856C	PB.2082.15,PB.2082.16/PB.2082.2
Intron retention	11371	10525	-	jcf7180001216875:9514-13856C	PB.2082.7,PB.2082.1
Intron retention	11371	11011	-	jcf7180001216875:9514-13856C	PB.2082.7,PB.2082.15
Intron retention	10864	10525	-	jcf7180001216875:9514-13856C	PB.2082.10/PB.2082.20,PB.2082.13/PB.2082.14
Intron retention	11108	10525	-	jcf7180001216875:9514-13856C	PB.2082.10/PB.2082.20,PB.2082.16/PB.2082.2
Intron retention	11108	10525	-	jcf7180001216875:9514-13856C	PB.2082.10/PB.2082.20,PB.2082.8
Intron retention	11969	11485	-	jcf7180001216875:9514-13856C	PB.2082.10/PB.2082.20,PB.2082.7
Intron retention	11969	10525	-	jcf7180001216875:9514-13856C	PB.2082.10/PB.2082.20,PB.2082.1
Intron retention	11969	11011	-	jcf7180001216875:9514-13856C	PB.2082.10/PB.2082.20,PB.2082.15
Alternative 5' splice site	10461	10438	-	jcf7180001216875:9514-13856C	PB.2082.1/PB.2082.13/PB.2082.14/PB.2082.16/PB.2082.2/PB.2082.8,PB.2082.17/PB.2082.19/PB.2082.6
Mutually exclusive exon	11485	10438	-	jcf7180001216875:9514-13856C	PB.2082.7,PB.2082.19
Alternative 3' splice site	10372	10354	-	jcf7180001216875:9514-13856C	PB.2082.17/PB.2082.19/PB.2082.6,PB.2082.11
Intron retention	10461	10372	-	jcf7180001216875:9514-13856C	PB.2082.9,PB.2082.20
Intron retention	10864	10372	-	jcf7180001216875:9514-13856C	PB.2082.9,PB.2082.13/PB.2082.14
Intron retention	10864	10372	-	jcf7180001216875:9514-13856C	PB.2082.9,PB.2082.17
Intron retention	11108	10372	-	jcf7180001216875:9514-13856C	PB.2082.9,PB.2082.16/PB.2082.2
Intron retention	11371	10372	-	jcf7180001216875:9514-13856C	PB.2082.9,PB.2082.6
Intron retention	11108	10372	-	jcf7180001216875:9514-13856C	PB.2082.9,PB.2082.8
Intron retention	11969	10372	-	jcf7180001216875:9514-13856C	PB.2082.9,PB.2082.19
Intron retention	11969	10372	-	jcf7180001216875:9514-13856C	PB.2082.9,PB.2082.7
Intron retention	11969	10372	-	jcf7180001216875:9514-13856C	PB.2082.9,PB.2082.1
Intron retention	11969	10372	-	jcf7180001216875:9514-13856C	PB.2082.9,PB.2082.15
Intron retention	11969	10354	-	jcf7180001216875:9514-13856C	PB.2082.9,PB.2082.11
Intron retention	10275	10039	-	jcf7180001216875:9514-13856C	PB.2082.10,PB.2082.1/PB.2082.13/PB.2082.14/PB.2082.16/PB.2082.17/PB.2082.19/PB.2082.2/PB.2082.20/PB.2082.6/PB.2082.7/PB.2082.8
Intron retention	10275	10039	-	jcf7180001216875:9514-13856C	PB.2082.5,PB.2082.9
Intron retention	10461	10372	-	jcf7180001216875:9514-13856C	PB.2082.5,PB.2082.10
Intron retention	10461	10039	-	jcf7180001216875:9514-13856C	PB.2082.5,PB.2082.20
Intron retention	10864	10039	-	jcf7180001216875:9514-13856C	PB.2082.5,PB.2082.13/PB.2082.14
Intron retention	10864	10039	-	jcf7180001216875:9514-13856C	PB.2082.5,PB.2082.17
Intron retention	11108	10039	-	jcf7180001216875:9514-13856C	PB.2082.5,PB.2082.16/PB.2082.2
Intron retention	11371	10039	-	jcf7180001216875:9514-13856C	PB.2082.5,PB.2082.6
Intron retention	11108	10039	-	jcf7180001216875:9514-13856C	PB.2082.5,PB.2082.8
Intron retention	11969	10039	-	jcf7180001216875:9514-13856C	PB.2082.5,PB.2082.19
Intron retention	11969	10039	-	jcf7180001216875:9514-13856C	PB.2082.5,PB.2082.7
Intron retention	11969	10039	-	jcf7180001216875:9514-13856C	PB.2082.5,PB.2082.1
Intron retention	11969	10039	-	jcf7180001216875:9514-13856C	PB.2082.5,PB.2082.11
Intron retention	9934	9859	-	jcf7180001216875:9514-13856C	PB.2082.15,PB.2082.16
Alternative 3' splice site	31381	31373	-	jcf7180001216875:28755-33147C	PB.2084.3,PB.2084.1
Alternative 3' splice site	42368	42335	-	jcf7180001216875:34928-43460C	PB.2085.6/PB.2085.8/PB.2085.9,PB.2085.1/PB.2085.2/PB.2085.5/PB.2085.7
Intron retention	40061	38611	-	jcf7180001216875:34928-43460C	PB.2085.3,PB.2085.1/PB.2085.2/PB.2085.5/PB.2085.6/PB.2085.7/PB.2085.8/PB.2085.9
Intron retention	36539	36422	-	jcf7180001216875:34928-43460C	PB.2085.3,PB.2085.1/PB.2085.2/PB.2085.5/PB.2085.6/PB.2085.7/PB.2085.8
Alternative 3' splice site	36023	35982	-	jcf7180001216875:34928-43460C	PB.2085.2/PB.2085.6,PB.2085.7
Alternative 5' splice site	35895	35872	-	jcf7180001216875:34928-43460C	PB.2085.5,PB.2085.2/PB.2085.6
Mutually exclusive exon	36023	35872	-	jcf7180001216875:34928-43460C	PB.2085.5,PB.2085.7
Intron retention	35872	35428	-	jcf7180001216875:34928-43460C	PB.2085.3,PB.2085.2
Intron retention	4824	5527	+	jcf7180001216896:3641-8483W	PB.2091.4,PB.2091.3
Intron retention	4824	6828	+	jcf7180001216896:3641-8483W	PB.2091.1,PB.2091.3
Intron retention	5608	6828	+	jcf7180001216896:3641-8483W	PB.2091.1,PB.2091.4
Intron retention	4003	4754	+	jcf7180001216896:3641-8483W	PB.2091.2,PB.2091.1
Alternative 5' splice site	8858	8821	-	jcf7180001216903:6235-10133C	PB.2093.1/PB.2093.2/PB.2093.3,PB.2093.4
Intron retention	21706	21084	-	jcf7180001216915:16730-26998C	PB.2095.3,PB.2095.1/PB.2095.2
Intron retention	19088	18819	-	jcf7180001216915:16730-26998C	PB.2095.2,PB.2095.1/PB.2095.3
Exon skipping	18521	18362	-	jcf7180001216915:16730-26998C	PB.2095.2,PB.2095.1/PB.2095.3
Intron retention	13128	12963	-	jcf7180001216944:7870-15082C	PB.2099.4,PB.2099.1/PB.2099.2/PB.2099.3
Intron retention	12622	12336	-	jcf7180001216944:7870-15082C	PB.2099.4,PB.2099.1/PB.2099.2/PB.2099.3
Exon skipping	9191	9141	-	jcf7180001216944:7870-15082C	PB.2099.1/PB.2099.3/PB.2099.4,PB.2099.2
Intron retention	20107	21234	+	jcf7180001216948:7552-22668W	PB.2100.2,PB.2100.1
Intron retention	29580	29761	+	jcf7180001216948:24438-32977W	PB.2101.5,PB.2101.1/PB.2101.2/PB.2101.3/PB.2101.4
Intron retention	30739	31197	+	jcf7180001216948:24438-32977W	PB.2101.7,PB.2101.2/PB.2101.3/PB.2101.4/PB.2101.5
Intron retention	30739	32462	+	jcf7180001216948:24438-32977W	PB.2101.1,PB.2101.4
Intron retention	39075	39157	+	jcf7180001216960:38868-43075W	PB.2104.4/PB.2104.5,PB.2104.3
Intron retention	41154	41564	+	jcf7180001216960:38868-43075W	PB.2104.4/PB.2104.5,PB.2104.1
Intron retention	41904	41989	+	jcf7180001216960:38868-43075W	PB.2104.5,PB.2104.1/PB.2104.4/PB.2104.6
Alternative 3' splice site	42326	42348	+	jcf7180001216960:38868-43075W	PB.2104.6,PB.2104.1/PB.2104.5
Intron retention	62571	62470	-	jcf7180001216962:62276-69925C	PB.2112.2,PB.2112.1
Alternative 5' splice site	19571	19597	+	jcf7180001216964:14949-22522W	PB.2117.3,PB.2117.1
Intron retention	19597	19671	+	jcf7180001216964:14949-22522W	PB.2117.2,PB.2117.1
Intron retention	19571	19671	+	jcf7180001216964:14949-22522W	PB.2117.2,PB.2117.3
Intron retention	20082	20159	+	jcf7180001216964:14949-22522W	PB.2117.1/PB.2117.2,PB.2117.3
Alternative 3' splice site	48661	48647	-	jcf7180001216964:47742-49556C	PB.2119.4,PB.2119.1
Intron retention	9305	9209	-	jcf7180001216966:702-9736C	PB.2120.3,PB.2120.2/PB.2120.5
Alternative 5' splice site	4583	4565	-	jcf7180001216966:702-9736C	PB.2120.1/PB.2120.2/PB.2120.5,PB.2120.3/PB.2120.4
Alternative 5' splice site	981	975	-	jcf7180001216966:702-9736C	PB.2120.1/PB.2120.3,PB.2120.2
Intron retention	981	899	-	jcf7180001216966:702-9736C	PB.2120.4,PB.2120.1/PB.2120.3
Intron retention	975	899	-	jcf7180001216966:702-9736C	PB.2120.4,PB.2120.2
Alternative 3' splice site	33648	33691	+	jcf7180001216973:31971-34707W	PB.2122.1,PB.2122.2
Alternative 3' splice site	34611	34659	+	jcf7180001216974:32653-47558W	PB.2126.3,PB.2126.2/PB.2126.4/PB.2126.5
Intron retention	33346	34659	+	jcf7180001216974:32653-47558W	PB.2126.7,PB.2126.2/PB.2126.4/PB.2126.5
Intron retention	33346	34611	+	jcf7180001216974:32653-47558W	PB.2126.7,PB.2126.3
Alternative 3' splice site	42044	42048	+	jcf7180001216974:32653-47558W	PB.2126.5,PB.2126.2/PB.2126.3/PB.2126.4
Intron retention	44823	46049	+	jcf7180001216974:32653-47558W	PB.2126.4,PB.2126.2/PB.2126.3
Intron retention	82107	82309	+	jcf7180001216974:78743-85313W	PB.2131.3,PB.2131.1
Intron retention	81970	82452	+	jcf7180001216974:78743-85313W	PB.2131.3,PB.2131.2
Intron retention	84307	84524	+	jcf7180001216974:78743-85313W	PB.2131.3,PB.2131.1/PB.2131.2
Alternative 5' splice site	90381	90408	+	jcf7180001216974:89261-93114W	PB.2133.1/PB.2133.5,PB.2133.3
Intron retention	90381	91344	+	jcf7180001216974:89261-93114W	PB.2133.4,PB.2133.1
Intron retention	90408	91344	+	jcf7180001216974:89261-93114W	PB.2133.4,PB.2133.3
Intron retention	89393	91344	+	jcf7180001216974:89261-93114W	PB.2133.2,PB.2133.1
Alternative 5' splice site	91401	91439	+	jcf7180001216974:89261-93114W	PB.2133.1/PB.2133.3,PB.2133.5
Intron retention	48865	48573	-	jcf7180001216974:47673-50143C	PB.2127.3,PB.2127.1
Intron retention	69901	69666	-	jcf7180001216974:65558-70356C	PB.2130.2,PB.2130.1/PB.2130.6
Exon skipping	69417	68820	-	jcf7180001216974:65558-70356C	PB.2130.3,PB.2130.4
Exon skipping	69666	69526	-	jcf7180001216974:65558-70356C	PB.2130.5,PB.2130.3
Exon skipping	69666	68820	-	jcf7180001216974:65558-70356C	PB.2130.5,PB.2130.4
Intron retention	67502	66805	-	jcf7180001216974:65558-70356C	PB.2130.6,PB.2130.2/PB.2130.3/PB.2130.4/PB.2130.5
Intron retention	96639	96531	-	jcf7180001216974:93645-97113C	PB.2134.2,PB.2134.1/PB.2134.4/PB.2134.6
Intron retention	96073	95840	-	jcf7180001216974:93645-97113C	PB.2134.5,PB.2134.1/PB.2134.2/PB.2134.3/PB.2134.4/PB.2134.6
Alternative 3' splice site	94070	94021	-	jcf7180001216974:93645-97113C	PB.2134.4,PB.2134.3
Intron retention	148077	147449	-	jcf7180001216974:144210-149746C	PB.2137.4/PB.2137.6,PB.2137.1/PB.2137.3
Alternative 5' splice site	146002	145996	-	jcf7180001216974:144210-149746C	PB.2137.4,PB.2137.1
Intron retention	145996	145368	-	jcf7180001216974:144210-149746C	PB.2137.3/PB.2137.6,PB.2137.1
Intron retention	146002	145368	-	jcf7180001216974:144210-149746C	PB.2137.3/PB.2137.6,PB.2137.4
Intron retention	145260	145125	-	jcf7180001216974:144210-149746C	PB.2137.2,PB.2137.5
Intron retention	21557	21443	-	jcf7180001216982:19832-24069C	PB.2139.2,PB.2139.1
Alternative 3' splice site	53003	53360	+	jcf7180001216985:52381-59144W	PB.2142.3,PB.2142.2
Intron retention	54003	54558	+	jcf7180001216985:52381-59144W	PB.2142.1,PB.2142.2/PB.2142.3
Intron retention	26323	26452	+	jcf7180001216997:19283-33717W	PB.2145.3,PB.2145.1/PB.2145.2
Intron retention	26952	27074	+	jcf7180001216997:19283-33717W	PB.2145.4,PB.2145.1/PB.2145.2/PB.2145.3
Intron retention	27511	27938	+	jcf7180001216997:19283-33717W	PB.2145.4,PB.2145.1/PB.2145.2/PB.2145.3
Alternative 3' splice site	32171	32186	+	jcf7180001216997:19283-33717W	PB.2145.2,PB.2145.1/PB.2145.3/PB.2145.4
Alternative 5' splice site	3470	3497	+	jcf7180001217002:1329-7752W	PB.2150.3,PB.2150.5
Intron retention	3470	4420	+	jcf7180001217002:1329-7752W	PB.2150.1/PB.2150.2/PB.2150.4/PB.2150.6,PB.2150.3
Intron retention	3497	4420	+	jcf7180001217002:1329-7752W	PB.2150.1/PB.2150.2/PB.2150.4/PB.2150.6,PB.2150.5
Alternative 3' splice site	5261	5326	+	jcf7180001217002:1329-7752W	PB.2150.8,PB.2150.1/PB.2150.2/PB.2150.3/PB.2150.4/PB.2150.5/PB.2150.6/PB.2150.7/PB.2150.9
Alternative 5' splice site	5879	5895	+	jcf7180001217002:1329-7752W	PB.2150.4,PB.2150.9
Intron retention	5879	6200	+	jcf7180001217002:1329-7752W	PB.2150.1/PB.2150.3,PB.2150.4
Alternative 5' splice site	6277	6278	+	jcf7180001217002:1329-7752W	PB.2150.1/PB.2150.3,PB.2150.2
Intron retention	32288	31516	-	jcf7180001217006:30452-34149C	PB.2154.3,PB.2154.2
Alternative 5' splice site	31328	31307	-	jcf7180001217006:30452-34149C	PB.2154.1,PB.2154.2
Intron retention	7353	7533	+	jcf7180001217026:6594-13074W	PB.2160.2,PB.2160.3
Alternative 3' splice site	4367	4375	+	jcf7180001217029:3510-7891W	PB.2166.2,PB.2166.1
Intron retention	41600	41500	-	jcf7180001217040:38887-48801C	PB.2170.3,PB.2170.1
Intron retention	4736	4570	-	jcf7180001217041:3619-6378C	PB.2172.2,PB.2172.1
Intron retention	21303	21385	+	jcf7180001217083:18778-24508W	PB.2183.2,PB.2183.1
Alternative 3' splice site	2253	2258	+	jcf7180001217097:243-6244W	PB.2187.3/PB.2187.5,PB.2187.1/PB.2187.2
Intron retention	2128	2752	+	jcf7180001217097:243-6244W	PB.2187.7,PB.2187.1/PB.2187.2
Intron retention	2128	2752	+	jcf7180001217097:243-6244W	PB.2187.7,PB.2187.3/PB.2187.5
Intron retention	4384	4643	+	jcf7180001217097:243-6244W	PB.2187.2/PB.2187.7,PB.2187.1
Intron retention	3583	4643	+	jcf7180001217097:243-6244W	PB.2187.3,PB.2187.1
Intron retention	3583	4298	+	jcf7180001217097:243-6244W	PB.2187.3,PB.2187.2/PB.2187.7
Intron retention	13305	13202	-	jcf7180001217097:12191-18740C	PB.2188.2,PB.2188.1
Intron retention	4067	5245	+	jcf7180001217104:3245-6158W	PB.2190.2,PB.2190.1
Intron retention	14354	14664	+	jcf7180001217113:12276-18052W	PB.2191.3,PB.2191.1
Intron retention	14017	14664	+	jcf7180001217113:12276-18052W	PB.2191.2,PB.2191.1
Intron retention	14017	14174	+	jcf7180001217113:12276-18052W	PB.2191.2,PB.2191.3
Intron retention	16406	17734	+	jcf7180001217113:12276-18052W	PB.2191.3,PB.2191.1
Exon skipping	23540	23600	+	jcf7180001217113:20410-26557W	PB.2192.1,PB.2192.2
Intron retention	23217	23131	-	jcf7180001217117:21279-24759C	PB.2199.2,PB.2199.1
Intron retention	7035	8032	+	jcf7180001217118:3939-9861W	PB.2200.1/PB.2200.3,PB.2200.2/PB.2200.4
Intron retention	6527	6695	+	jcf7180001217151:6054-8804W	PB.2208.2,PB.2208.1
Intron retention	6511	6834	+	jcf7180001217151:6054-8804W	PB.2208.2,PB.2208.4
Intron retention	6527	7054	+	jcf7180001217151:6054-8804W	PB.2208.3,PB.2208.1
Intron retention	6939	7054	+	jcf7180001217151:6054-8804W	PB.2208.3,PB.2208.2
Intron retention	6511	7054	+	jcf7180001217151:6054-8804W	PB.2208.3,PB.2208.4
Intron retention	64440	65396	+	jcf7180001217151:63664-66588W	PB.2211.2,PB.2211.1
Intron retention	86826	86907	+	jcf7180001217151:85744-89324W	PB.2212.2,PB.2212.1
Intron retention	106779	105683	-	jcf7180001217151:104437-108073C	PB.2213.4,PB.2213.1/PB.2213.3
Exon skipping	16041	16106	+	jcf7180001217152:13343-27227W	PB.2216.2,PB.2216.1
Intron retention	78812	79013	+	jcf7180001217152:78622-83469W	PB.2218.1/PB.2218.3,PB.2218.2
Intron retention	79334	79429	+	jcf7180001217152:78622-83469W	PB.2218.1,PB.2218.2/PB.2218.3/PB.2218.5
Intron retention	79070	79238	+	jcf7180001217152:78622-83469W	PB.2218.4,PB.2218.1
Intron retention	79070	79429	+	jcf7180001217152:78622-83469W	PB.2218.4,PB.2218.3
Intron retention	78812	79429	+	jcf7180001217152:78622-83469W	PB.2218.4,PB.2218.2
Intron retention	82083	82557	+	jcf7180001217152:78622-83469W	PB.2218.6,PB.2218.1/PB.2218.2/PB.2218.3/PB.2218.4/PB.2218.5
Exon skipping	128332	128112	-	jcf7180001217152:123832-137362C	PB.2221.1,PB.2221.2/PB.2221.4
Intron retention	126351	125875	-	jcf7180001217152:123832-137362C	PB.2221.4,PB.2221.1/PB.2221.2
Intron retention	5891	6443	+	jcf7180001217156:5307-10329W	PB.2227.3,PB.2227.1
Intron retention	5891	6916	+	jcf7180001217156:5307-10329W	PB.2227.2,PB.2227.1
Intron retention	6837	6916	+	jcf7180001217156:5307-10329W	PB.2227.2,PB.2227.3
Intron retention	3868	5533	+	jcf7180001217184:3820-8199W	PB.2233.2,PB.2233.1
Alternative 3' splice site	42408	42409	+	jcf7180001217195:40546-45664W	PB.2240.2,PB.2240.1
Alternative 3' splice site	43620	43628	+	jcf7180001217195:40546-45664W	PB.2240.1,PB.2240.2
Intron retention	44180	44266	+	jcf7180001217195:40546-45664W	PB.2240.1,PB.2240.2
Alternative 3' splice site	53996	53993	-	jcf7180001217195:49173-54842C	PB.2242.1/PB.2242.2,PB.2242.3
Alternative 3' splice site	52291	52281	-	jcf7180001217195:49173-54842C	PB.2242.1/PB.2242.2/PB.2242.5,PB.2242.3
Intron retention	36766	36284	-	jcf7180001217211:34598-38073C	PB.2251.2,PB.2251.1
Intron retention	56588	56491	-	jcf7180001217211:56237-59395C	PB.2254.2,PB.2254.1
Alternative 3' splice site	16598	16585	-	jcf7180001217256:12491-19293C	PB.2264.4,PB.2264.1
Intron retention	16686	15296	-	jcf7180001217256:12491-19293C	PB.2264.2,PB.2264.1
Intron retention	16686	15296	-	jcf7180001217256:12491-19293C	PB.2264.2,PB.2264.4
Alternative 3' splice site	18906	21116	+	jcf7180001217270:14282-24678W	PB.2274.3,PB.2274.1/PB.2274.2/PB.2274.4
Intron retention	10377	10470	+	jcf7180001217273:10132-11740W	PB.2276.2,PB.2276.3
Intron retention	10590	10758	+	jcf7180001217273:10132-11740W	PB.2276.1,PB.2276.3
Alternative 3' splice site	6896	6907	+	jcf7180001217276:4343-7458W	PB.2277.1,PB.2277.2
Intron retention	10131	10653	+	jcf7180001217276:9574-30138W	PB.2278.1/PB.2278.2,PB.2278.3
Intron retention	3536	4494	+	jcf7180001217279:1353-4813W	PB.2280.3,PB.2280.1
Intron retention	21413	22880	+	jcf7180001217286:16062-24147W	PB.2286.2/PB.2286.3,PB.2286.1
Exon skipping	26985	27122	+	jcf7180001217286:25326-29336W	PB.2287.1,PB.2287.2
Exon skipping	48410	48321	-	jcf7180001217293:17474-57504C	PB.2291.12,PB.2291.10/PB.2291.11/PB.2291.15/PB.2291.3/PB.2291.5/PB.2291.9
Alternative 3' splice site	33367	33324	-	jcf7180001217293:17474-57504C	PB.2291.10/PB.2291.11/PB.2291.12/PB.2291.15/PB.2291.5/PB.2291.9,PB.2291.3
Intron retention	31862	31440	-	jcf7180001217293:17474-57504C	PB.2291.11/PB.2291.12,PB.2291.10/PB.2291.15/PB.2291.3/PB.2291.5/PB.2291.9
Intron retention	20311	18754	-	jcf7180001217293:17474-57504C	PB.2291.2,PB.2291.10/PB.2291.11/PB.2291.12/PB.2291.3/PB.2291.5/PB.2291.9
Intron retention	22941	24884	+	jcf7180001217295:20723-25392W	PB.2292.2,PB.2292.1/PB.2292.3
Alternative 3' splice site	22766	22866	+	jcf7180001217298:22486-32731W	PB.2294.1,PB.2294.4
Exon skipping	22866	23240	+	jcf7180001217298:22486-32731W	PB.2294.2,PB.2294.4
Exon skipping	22766	23240	+	jcf7180001217298:22486-32731W	PB.2294.2,PB.2294.1
Intron retention	23240	24767	+	jcf7180001217298:22486-32731W	PB.2294.3,PB.2294.1
Alternative 3' splice site	22766	24767	+	jcf7180001217298:22486-32731W	PB.2294.3,PB.2294.2
Alternative 3' splice site	17564	17508	-	jcf7180001217305:14818-24468C	PB.2295.1/PB.2295.6,PB.2295.2
Intron retention	17167	16332	-	jcf7180001217305:14818-24468C	PB.2295.5,PB.2295.1
Intron retention	14191	14103	-	jcf7180001217311:5817-15911C	PB.2299.2/PB.2299.3,PB.2299.1
Exon skipping	9870	9452	-	jcf7180001217311:5817-15911C	PB.2299.1/PB.2299.2,PB.2299.3
Alternative 3' splice site	49768	49789	+	jcf7180001217314:46893-53030W	PB.2300.1,PB.2300.2
Alternative 3' splice site	36502	36368	-	jcf7180001217317:31199-36964C	PB.2302.2/PB.2302.4,PB.2302.6
Exon skipping	34051	34011	-	jcf7180001217317:31199-36964C	PB.2302.2,PB.2302.4/PB.2302.6
Alternative 3' splice site	12539	12536	-	jcf7180001217319:10548-13341C	PB.2303.1,PB.2303.4
Intron retention	11873	11761	-	jcf7180001217319:10548-13341C	PB.2303.4,PB.2303.1
Exon skipping	44508	44455	-	jcf7180001217327:10854-56065C	PB.2305.3/PB.2305.6,PB.2305.2/PB.2305.4/PB.2305.5/PB.2305.8
Intron retention	35719	35538	-	jcf7180001217327:10854-56065C	PB.2305.5,PB.2305.2/PB.2305.3/PB.2305.4/PB.2305.6/PB.2305.8
Exon skipping	29032	28827	-	jcf7180001217327:10854-56065C	PB.2305.2,PB.2305.3/PB.2305.4/PB.2305.5/PB.2305.6/PB.2305.8
Intron retention	17138	17060	-	jcf7180001217327:10854-56065C	PB.2305.2,PB.2305.1/PB.2305.3/PB.2305.4/PB.2305.5/PB.2305.6
Exon skipping	15800	15730	-	jcf7180001217327:10854-56065C	PB.2305.1/PB.2305.2/PB.2305.4/PB.2305.5/PB.2305.6,PB.2305.3
Alternative 3' splice site	43406	43395	-	jcf7180001217334:41612-43910C	PB.2309.1,PB.2309.2
Alternative 5' splice site	43321	43300	-	jcf7180001217334:41612-43910C	PB.2309.1,PB.2309.3
Mutually exclusive exon	43406	43321	-	jcf7180001217334:41612-43910C	PB.2309.3,PB.2309.2
Alternative 3' splice site	36810	36795	-	jcf7180001217338:28573-37041C	PB.2311.1/PB.2311.2/PB.2311.3,PB.2311.6
Exon skipping	33128	33024	-	jcf7180001217338:28573-37041C	PB.2311.2,PB.2311.1
Intron retention	2140	2935	+	jcf7180001217379:165-12976W	PB.2318.3,PB.2318.1/PB.2318.4
Intron retention	26625	26718	+	jcf7180001217432:23918-29147W	PB.2324.2,PB.2324.1
Intron retention	52404	52494	+	jcf7180001217432:42388-55639W	PB.2325.2,PB.2325.1/PB.2325.3
Intron retention	8125	7780	-	jcf7180001217489:6605-9469C	PB.2332.2,PB.2332.1
Intron retention	17518	18074	+	jcf7180001217496:15731-20675W	PB.2333.2,PB.2333.1
Intron retention	44581	45319	+	jcf7180001217496:41753-51893W	PB.2335.1/PB.2335.4,PB.2335.2/PB.2335.3
Exon skipping	74558	74576	+	jcf7180001217496:74163-77009W	PB.2339.3,PB.2339.1/PB.2339.5
Intron retention	74576	74670	+	jcf7180001217496:74163-77009W	PB.2339.2,PB.2339.1
Alternative 3' splice site	74558	74670	+	jcf7180001217496:74163-77009W	PB.2339.2,PB.2339.3
Intron retention	74758	74858	+	jcf7180001217496:74163-77009W	PB.2339.5,PB.2339.1/PB.2339.3
Intron retention	74758	74858	+	jcf7180001217496:74163-77009W	PB.2339.4,PB.2339.2
Intron retention	74576	74858	+	jcf7180001217496:74163-77009W	PB.2339.4,PB.2339.1
Intron retention	74576	74670	+	jcf7180001217496:74163-77009W	PB.2339.4,PB.2339.5
Intron retention	74394	76382	+	jcf7180001217496:74163-77009W	PB.2339.6,PB.2339.3
Intron retention	74394	76382	+	jcf7180001217496:74163-77009W	PB.2339.6,PB.2339.4
Intron retention	74394	76382	+	jcf7180001217496:74163-77009W	PB.2339.6,PB.2339.5
Exon skipping	128090	128504	+	jcf7180001217496:125278-150798W	PB.2341.2/PB.2341.3,PB.2341.1/PB.2341.4
Intron retention	137969	138070	+	jcf7180001217496:125278-150798W	PB.2341.3,PB.2341.1/PB.2341.2/PB.2341.5
Intron retention	137996	138052	+	jcf7180001217496:125278-150798W	PB.2341.3,PB.2341.4
Intron retention	138706	138761	+	jcf7180001217496:125278-150798W	PB.2341.1/PB.2341.2/PB.2341.3/PB.2341.4/PB.2341.5,PB.2341.6
Alternative 3' splice site	161308	161327	+	jcf7180001217496:159586-178384W	PB.2342.2/PB.2342.3/PB.2342.4/PB.2342.5/PB.2342.7/PB.2342.8,PB.2342.1/PB.2342.6
Alternative 3' splice site	161726	161731	+	jcf7180001217496:159586-178384W	PB.2342.1/PB.2342.2/PB.2342.4/PB.2342.7,PB.2342.3/PB.2342.5/PB.2342.6/PB.2342.8
Intron retention	170975	171057	+	jcf7180001217496:159586-178384W	PB.2342.8,PB.2342.1/PB.2342.2/PB.2342.3/PB.2342.4/PB.2342.5/PB.2342.6/PB.2342.7
Alternative 5' splice site	172689	172729	+	jcf7180001217496:159586-178384W	PB.2342.2/PB.2342.4/PB.2342.5/PB.2342.6,PB.2342.1/PB.2342.3/PB.2342.7/PB.2342.8
Exon skipping	173880	173973	+	jcf7180001217496:159586-178384W	PB.2342.4,PB.2342.5/PB.2342.6/PB.2342.7/PB.2342.8
Intron retention	173783	174161	+	jcf7180001217496:159586-178384W	PB.2342.1/PB.2342.2/PB.2342.3,PB.2342.4
Intron retention	173783	174161	+	jcf7180001217496:159586-178384W	PB.2342.1/PB.2342.2/PB.2342.3,PB.2342.5/PB.2342.6/PB.2342.7/PB.2342.8
Alternative 5' splice site	177180	177226	+	jcf7180001217496:159586-178384W	PB.2342.2/PB.2342.3/PB.2342.4/PB.2342.5/PB.2342.6/PB.2342.7/PB.2342.8,PB.2342.1
Intron retention	31717	31488	-	jcf7180001217496:28238-31768C	PB.2334.1,PB.2334.3
Intron retention	69761	69275	-	jcf7180001217496:65450-70980C	PB.2338.1,PB.2338.3/PB.2338.5
Intron retention	68886	67144	-	jcf7180001217496:65450-70980C	PB.2338.1,PB.2338.3/PB.2338.6
Intron retention	68886	67175	-	jcf7180001217496:65450-70980C	PB.2338.1,PB.2338.5
Alternative 5' splice site	66718	66623	-	jcf7180001217496:65450-70980C	PB.2338.6,PB.2338.1/PB.2338.3/PB.2338.5
Intron retention	88723	88629	-	jcf7180001217496:87119-96015C	PB.2340.3,PB.2340.1/PB.2340.2/PB.2340.4
Intron retention	88119	88025	-	jcf7180001217496:87119-96015C	PB.2340.3/PB.2340.5,PB.2340.1/PB.2340.2/PB.2340.4
Intron retention	20506	20603	+	jcf7180001217515:16718-25161W	PB.2348.2,PB.2348.1/PB.2348.3
Alternative 5' splice site	89859	89894	+	jcf7180001217515:88080-95305W	PB.2352.2,PB.2352.1
Intron retention	10521	10651	+	jcf7180001217526:10323-13680W	PB.2353.1,PB.2353.2
Intron retention	104718	105010	+	jcf7180001217526:82117-108671W	PB.2358.2,PB.2358.1/PB.2358.4
Intron retention	105302	106508	+	jcf7180001217526:82117-108671W	PB.2358.2/PB.2358.4,PB.2358.1
Intron retention	105137	106508	+	jcf7180001217526:82117-108671W	PB.2358.3,PB.2358.1
Intron retention	105137	105251	+	jcf7180001217526:82117-108671W	PB.2358.3,PB.2358.4
Intron retention	49292	49153	-	jcf7180001217526:45588-52692C	PB.2356.2,PB.2356.1
Intron retention	6698	7335	+	jcf7180001217538:6067-9610W	PB.2362.1,PB.2362.2
Intron retention	45469	46467	+	jcf7180001217538:38804-47235W	PB.2364.3,PB.2364.1
Intron retention	45469	45574	+	jcf7180001217538:38804-47235W	PB.2364.3,PB.2364.4
Intron retention	21375	21167	-	jcf7180001217538:18438-26010C	PB.2363.1,PB.2363.2
Intron retention	16422	16235	-	jcf7180001217541:15213-17234C	PB.2368.4,PB.2368.1
Intron retention	34368	35564	+	jcf7180001217557:30371-37323W	PB.2375.2,PB.2375.1
Alternative 3' splice site	48499	48517	+	jcf7180001217557:48240-49947W	PB.2376.1,PB.2376.2
Alternative 3' splice site	6461	6553	+	jcf7180001217560:5924-9134W	PB.2377.2,PB.2377.1
Intron retention	23086	22673	-	jcf7180001217560:20455-24506C	PB.2378.1/PB.2378.5,PB.2378.2
Intron retention	23725	21608	-	jcf7180001217560:20455-24506C	PB.2378.3,PB.2378.1
Intron retention	23725	21608	-	jcf7180001217560:20455-24506C	PB.2378.3,PB.2378.2
Intron retention	21275	21143	-	jcf7180001217560:20455-24506C	PB.2378.3,PB.2378.1/PB.2378.2/PB.2378.5
Alternative 5' splice site	21098	21062	-	jcf7180001217560:20455-24506C	PB.2378.1/PB.2378.2/PB.2378.5,PB.2378.4
Intron retention	57124	57263	+	jcf7180001217561:55224-62501W	PB.2381.3,PB.2381.2
Alternative 3' splice site	27348	27209	-	jcf7180001217572:22814-28805C	PB.2386.1/PB.2386.11/PB.2386.3/PB.2386.5/PB.2386.8,PB.2386.4
Alternative 3' splice site	27399	27348	-	jcf7180001217572:22814-28805C	PB.2386.9,PB.2386.1/PB.2386.11/PB.2386.3/PB.2386.5/PB.2386.8
Alternative 3' splice site	27399	27209	-	jcf7180001217572:22814-28805C	PB.2386.9,PB.2386.4
Alternative 3' splice site	26882	26865	-	jcf7180001217572:22814-28805C	PB.2386.8,PB.2386.4
Alternative 3' splice site	26865	26818	-	jcf7180001217572:22814-28805C	PB.2386.4,PB.2386.1/PB.2386.3/PB.2386.5
Alternative 3' splice site	26882	26818	-	jcf7180001217572:22814-28805C	PB.2386.8,PB.2386.1/PB.2386.3/PB.2386.5
Exon skipping	26354	26265	-	jcf7180001217572:22814-28805C	PB.2386.3,PB.2386.1/PB.2386.5/PB.2386.8
Alternative 3' splice site	24649	24633	-	jcf7180001217572:22814-28805C	PB.2386.4,PB.2386.1/PB.2386.8
Intron retention	26528	24633	-	jcf7180001217572:22814-28805C	PB.2386.11/PB.2386.6/PB.2386.9,PB.2386.3
Intron retention	26528	24633	-	jcf7180001217572:22814-28805C	PB.2386.11/PB.2386.6/PB.2386.9,PB.2386.1
Intron retention	24318	23740	-	jcf7180001217572:22814-28805C	PB.2386.10,PB.2386.1/PB.2386.11/PB.2386.3/PB.2386.4/PB.2386.6/PB.2386.8
Intron retention	24190	23824	-	jcf7180001217572:22814-28805C	PB.2386.10,PB.2386.9
Intron retention	24532	23740	-	jcf7180001217572:22814-28805C	PB.2386.5,PB.2386.1/PB.2386.3/PB.2386.8
Intron retention	40723	40412	-	jcf7180001217577:37854-42686C	PB.2391.1,PB.2391.2/PB.2391.3/PB.2391.4
Intron retention	39920	39341	-	jcf7180001217577:37854-42686C	PB.2391.2,PB.2391.3
Intron retention	39194	38987	-	jcf7180001217577:37854-42686C	PB.2391.1/PB.2391.4,PB.2391.3
Alternative 5' splice site	33269	33229	-	jcf7180001217581:19575-34173C	PB.2392.2/PB.2392.3,PB.2392.1
Intron retention	32778	32704	-	jcf7180001217581:19575-34173C	PB.2392.2,PB.2392.1/PB.2392.3
Intron retention	10439	11388	+	jcf7180001217593:7244-17992W	PB.2396.2/PB.2396.3,PB.2396.1/PB.2396.5
Intron retention	10489	10605	+	jcf7180001217593:7244-17992W	PB.2396.2/PB.2396.3,PB.2396.4
Intron retention	63867	63608	-	jcf7180001217612:62456-68641C	PB.2402.1,PB.2402.3
Intron retention	65486	63934	-	jcf7180001217612:62456-68641C	PB.2402.2,PB.2402.1
Intron retention	65486	63608	-	jcf7180001217612:62456-68641C	PB.2402.2,PB.2402.3
Alternative 5' splice site	63145	63138	-	jcf7180001217612:62456-68641C	PB.2402.1/PB.2402.3,PB.2402.2
Intron retention	32089	32557	+	jcf7180001217616:27571-37628W	PB.2405.2,PB.2405.3/PB.2405.4
Intron retention	31534	31999	+	jcf7180001217616:27571-37628W	PB.2405.1,PB.2405.2
Intron retention	31534	32557	+	jcf7180001217616:27571-37628W	PB.2405.1,PB.2405.3/PB.2405.4
Intron retention	32917	32997	+	jcf7180001217616:27571-37628W	PB.2405.2,PB.2405.1/PB.2405.3
Intron retention	32932	33004	+	jcf7180001217616:27571-37628W	PB.2405.2,PB.2405.4
Intron retention	39392	39485	+	jcf7180001217616:38689-46444W	PB.2406.1,PB.2406.2
Intron retention	9622	9484	-	jcf7180001217616:6763-9752C	PB.2403.2,PB.2403.1
Exon skipping	22751	22635	-	jcf7180001217628:19883-25252C	PB.2414.1,PB.2414.2
Intron retention	24767	22528	-	jcf7180001217628:19883-25252C	PB.2414.3,PB.2414.1
Intron retention	24767	22528	-	jcf7180001217628:19883-25252C	PB.2414.3,PB.2414.2
Alternative 5' splice site	19143	18970	-	jcf7180001217631:12904-19342C	PB.2416.3,PB.2416.5
Intron retention	85621	85469	-	jcf7180001217631:78400-88054C	PB.2421.2,PB.2421.1
Intron retention	44008	43219	-	jcf7180001217651:39831-44586C	PB.2425.3,PB.2425.1
Intron retention	44008	42906	-	jcf7180001217651:39831-44586C	PB.2425.2,PB.2425.1
Intron retention	42768	42621	-	jcf7180001217651:39831-44586C	PB.2425.3,PB.2425.1
Intron retention	42376	41364	-	jcf7180001217651:39831-44586C	PB.2425.3,PB.2425.1/PB.2425.2
Intron retention	29959	30427	+	jcf7180001217660:29216-33007W	PB.2427.2,PB.2427.1
Intron retention	20674	21917	+	jcf7180001217666:19952-24493W	PB.2430.4,PB.2430.1/PB.2430.3
Intron retention	38485	38962	+	jcf7180001217667:34961-42585W	PB.2432.5,PB.2432.1/PB.2432.2/PB.2432.4
Alternative 3' splice site	40417	41185	+	jcf7180001217667:34961-42585W	PB.2432.4,PB.2432.2
Intron retention	40332	41185	+	jcf7180001217667:34961-42585W	PB.2432.1/PB.2432.5,PB.2432.2
Intron retention	40332	40417	+	jcf7180001217667:34961-42585W	PB.2432.1/PB.2432.5,PB.2432.4
Intron retention	73748	72970	-	jcf7180001217672:70360-77015C	PB.2440.5,PB.2440.2
Intron retention	71085	70880	-	jcf7180001217672:70360-77015C	PB.2440.5,PB.2440.4
Exon skipping	4632	4543	-	jcf7180001217683:159-5564C	PB.2448.1,PB.2448.2
Intron retention	19468	18943	-	jcf7180001217687:17671-21541C	PB.2449.1,PB.2449.2
Intron retention	3554	4397	+	jcf7180001217719:3303-9088W	PB.2455.2,PB.2455.1
Intron retention	4661	5122	+	jcf7180001217719:3303-9088W	PB.2455.4,PB.2455.1
Intron retention	4698	4979	+	jcf7180001217719:3303-9088W	PB.2455.4,PB.2455.5
Alternative 5' splice site	8114	8118	+	jcf7180001217719:3303-9088W	PB.2455.1/PB.2455.4/PB.2455.5,PB.2455.6
Alternative 5' splice site	11913	11922	+	jcf7180001217719:10597-16446W	PB.2456.1,PB.2456.4
Intron retention	11913	12038	+	jcf7180001217719:10597-16446W	PB.2456.2,PB.2456.1
Intron retention	11922	12038	+	jcf7180001217719:10597-16446W	PB.2456.2,PB.2456.4
Intron retention	11716	12544	+	jcf7180001217719:10597-16446W	PB.2456.3,PB.2456.1
Intron retention	11716	12544	+	jcf7180001217719:10597-16446W	PB.2456.3,PB.2456.2
Intron retention	11716	12544	+	jcf7180001217719:10597-16446W	PB.2456.3,PB.2456.4
Intron retention	13023	13116	+	jcf7180001217719:10597-16446W	PB.2456.4,PB.2456.1/PB.2456.2
Intron retention	16675	16571	-	jcf7180001217727:12495-18259C	PB.2458.3,PB.2458.2
Intron retention	56536	56321	-	jcf7180001217727:48199-57335C	PB.2462.2,PB.2462.1
Intron retention	45967	47913	+	jcf7180001217739:45465-55870W	PB.2464.5,PB.2464.4
Exon skipping	74598	74707	+	jcf7180001217739:73520-82139W	PB.2465.1/PB.2465.4/PB.2465.5,PB.2465.2
Alternative 3' splice site	79023	79229	+	jcf7180001217739:73520-82139W	PB.2465.5,PB.2465.1/PB.2465.2/PB.2465.4
Intron retention	80773	80868	+	jcf7180001217739:73520-82139W	PB.2465.2/PB.2465.4,PB.2465.1/PB.2465.5
Alternative 3' splice site	19712	19702	-	jcf7180001217751:10836-31530C	PB.2466.3/PB.2466.4/PB.2466.5,PB.2466.1
Intron retention	15037	14941	-	jcf7180001217751:10836-31530C	PB.2466.5,PB.2466.1/PB.2466.3/PB.2466.4
Intron retention	14223	12869	-	jcf7180001217751:10836-31530C	PB.2466.3,PB.2466.1/PB.2466.4/PB.2466.5
Alternative 3' splice site	38892	38739	-	jcf7180001217758:35146-41688C	PB.2467.1,PB.2467.3
Intron retention	38447	36556	-	jcf7180001217758:35146-41688C	PB.2467.2,PB.2467.1
Intron retention	32385	31991	-	jcf7180001217760:29688-34402C	PB.2468.3,PB.2468.1
Intron retention	32385	31153	-	jcf7180001217760:29688-34402C	PB.2468.2,PB.2468.1
Intron retention	31858	31153	-	jcf7180001217760:29688-34402C	PB.2468.2,PB.2468.3
Intron retention	41638	41053	-	jcf7180001217764:36290-42005C	PB.2470.2,PB.2470.1/PB.2470.3
Intron retention	26316	26397	+	jcf7180001217768:24670-28030W	PB.2474.1,PB.2474.2
Alternative 5' splice site	45871	45867	-	jcf7180001217768:41310-47845C	PB.2475.4,PB.2475.2
Exon skipping	46002	45867	-	jcf7180001217768:41310-47845C	PB.2475.3,PB.2475.2
Exon skipping	46002	45871	-	jcf7180001217768:41310-47845C	PB.2475.3,PB.2475.4
Alternative 3' splice site	45817	45802	-	jcf7180001217768:41310-47845C	PB.2475.1,PB.2475.3
Exon skipping	29284	29220	-	jcf7180001217782:26656-32847C	PB.2484.1,PB.2484.4
Intron retention	29220	27127	-	jcf7180001217782:26656-32847C	PB.2484.2,PB.2484.4
Alternative 3' splice site	29284	27127	-	jcf7180001217782:26656-32847C	PB.2484.2,PB.2484.1
Alternative 3' splice site	30189	30445	+	jcf7180001217794:28863-32461W	PB.2490.2,PB.2490.1
Intron retention	60214	60125	-	jcf7180001217803:57924-62110C	PB.2493.2,PB.2493.1
Intron retention	32802	33125	+	jcf7180001217804:30246-33928W	PB.2495.1,PB.2495.2
Alternative 3' splice site	17826	17844	+	jcf7180001217809:14555-20142W	PB.2496.1/PB.2496.2,PB.2496.3
Alternative 5' splice site	9186	9224	+	jcf7180001217819:7846-15757W	PB.2509.1,PB.2509.2/PB.2509.5/PB.2509.6
Intron retention	9186	10037	+	jcf7180001217819:7846-15757W	PB.2509.3,PB.2509.1
Intron retention	9224	10037	+	jcf7180001217819:7846-15757W	PB.2509.3,PB.2509.2/PB.2509.5/PB.2509.6
Exon skipping	10037	10143	+	jcf7180001217819:7846-15757W	PB.2509.4,PB.2509.2/PB.2509.5/PB.2509.6
Alternative 5' splice site	9224	10143	+	jcf7180001217819:7846-15757W	PB.2509.4,PB.2509.3
Intron retention	12348	12446	+	jcf7180001217819:7846-15757W	PB.2509.2/PB.2509.3/PB.2509.4,PB.2509.5/PB.2509.7
Alternative 3' splice site	13350	13358	+	jcf7180001217819:7846-15757W	PB.2509.3/PB.2509.4/PB.2509.7,PB.2509.2/PB.2509.5
Intron retention	12506	13358	+	jcf7180001217819:7846-15757W	PB.2509.1/PB.2509.6,PB.2509.2
Intron retention	12348	13358	+	jcf7180001217819:7846-15757W	PB.2509.1/PB.2509.6,PB.2509.5
Intron retention	12506	13350	+	jcf7180001217819:7846-15757W	PB.2509.1/PB.2509.6,PB.2509.3/PB.2509.4
Intron retention	12348	13350	+	jcf7180001217819:7846-15757W	PB.2509.1/PB.2509.6,PB.2509.7
Intron retention	14137	14296	+	jcf7180001217835:12892-18091W	PB.2513.2,PB.2513.1
Intron retention	1082	1164	+	jcf7180001217839:869-63896W	PB.2515.3,PB.2515.2
Alternative 3' splice site	16250	16143	-	jcf7180001217842:12262-17281C	PB.2517.1,PB.2517.2/PB.2517.4
Alternative 5' splice site	14583	14539	-	jcf7180001217842:12262-17281C	PB.2517.1,PB.2517.2/PB.2517.4
Intron retention	14102	13906	-	jcf7180001217842:12262-17281C	PB.2517.2,PB.2517.1/PB.2517.4
Intron retention	14583	13906	-	jcf7180001217842:12262-17281C	PB.2517.3,PB.2517.1
Intron retention	14539	13906	-	jcf7180001217842:12262-17281C	PB.2517.3,PB.2517.4
Intron retention	14539	14197	-	jcf7180001217842:12262-17281C	PB.2517.3,PB.2517.2
Intron retention	56618	56119	-	jcf7180001217866:47777-57110C	PB.2523.4,PB.2523.3
Intron retention	6834	7277	+	jcf7180001217894:931-8127W	PB.2529.1,PB.2529.2/PB.2529.4
Alternative 3' splice site	70620	70650	+	jcf7180001217894:67920-78869W	PB.2532.1/PB.2532.2/PB.2532.3/PB.2532.4,PB.2532.5
Intron retention	74838	75046	+	jcf7180001217894:67920-78869W	PB.2532.2,PB.2532.1/PB.2532.3/PB.2532.4/PB.2532.5/PB.2532.7
Intron retention	75851	76244	+	jcf7180001217894:67920-78869W	PB.2532.7,PB.2532.1/PB.2532.2/PB.2532.3/PB.2532.4/PB.2532.5
Alternative 3' splice site	169742	169826	+	jcf7180001217894:169227-171221W	PB.2533.2,PB.2533.1/PB.2533.3
Intron retention	189539	190046	+	jcf7180001217894:185720-192179W	PB.2534.1,PB.2534.2
Intron retention	43212	43046	-	jcf7180001217896:42365-60655C	PB.2538.1,PB.2538.2
Intron retention	7772	9376	+	jcf7180001217897:6853-11679W	PB.2539.2,PB.2539.1
Intron retention	19295	19197	-	jcf7180001217897:13712-20227C	PB.2540.3,PB.2540.1
Alternative 3' splice site	16482	16495	+	jcf7180001217901:15381-20324W	PB.2543.3,PB.2543.1/PB.2543.2
Intron retention	17230	17699	+	jcf7180001217901:15381-20324W	PB.2543.3,PB.2543.1/PB.2543.2
Exon skipping	18433	18570	+	jcf7180001217901:15381-20324W	PB.2543.2,PB.2543.1
Intron retention	3397	3468	+	jcf7180001217902:884-4722W	PB.2544.1,PB.2544.2
Intron retention	7704	8909	+	jcf7180001217902:6160-9785W	PB.2545.3,PB.2545.2
Alternative 3' splice site	29074	29080	+	jcf7180001217909:27689-34074W	PB.2546.1/PB.2546.2,PB.2546.3
Intron retention	29983	32679	+	jcf7180001217909:27689-34074W	PB.2546.2,PB.2546.1/PB.2546.3
Alternative 5' splice site	81669	81681	+	jcf7180001217909:81322-95667W	PB.2548.1,PB.2548.2
Intron retention	88478	88882	+	jcf7180001217909:81322-95667W	PB.2548.2/PB.2548.3,PB.2548.1
Intron retention	111755	111830	+	jcf7180001217909:111131-116012W	PB.2551.2/PB.2551.3/PB.2551.4,PB.2551.10
Alternative 3' splice site	111961	111977	+	jcf7180001217909:111131-116012W	PB.2551.10/PB.2551.2,PB.2551.3/PB.2551.4
Intron retention	111750	111998	+	jcf7180001217909:111131-116012W	PB.2551.1/PB.2551.8/PB.2551.9,PB.2551.6
Intron retention	111883	111977	+	jcf7180001217909:111131-116012W	PB.2551.1/PB.2551.8/PB.2551.9,PB.2551.3/PB.2551.4
Intron retention	111755	111961	+	jcf7180001217909:111131-116012W	PB.2551.1/PB.2551.8/PB.2551.9,PB.2551.10
Intron retention	111883	111961	+	jcf7180001217909:111131-116012W	PB.2551.1/PB.2551.8/PB.2551.9,PB.2551.2
Exon skipping	112363	112420	+	jcf7180001217909:111131-116012W	PB.2551.4,PB.2551.2/PB.2551.3/PB.2551.9
Intron retention	112420	114574	+	jcf7180001217909:111131-116012W	PB.2551.1/PB.2551.10/PB.2551.6,PB.2551.2/PB.2551.3/PB.2551.9
Alternative 3' splice site	112363	114574	+	jcf7180001217909:111131-116012W	PB.2551.1/PB.2551.10/PB.2551.6,PB.2551.4
Intron retention	112213	112363	+	jcf7180001217909:111131-116012W	PB.2551.11,PB.2551.10
Intron retention	112213	114574	+	jcf7180001217909:111131-116012W	PB.2551.11,PB.2551.2
Intron retention	112213	112363	+	jcf7180001217909:111131-116012W	PB.2551.5,PB.2551.1
Intron retention	111750	112363	+	jcf7180001217909:111131-116012W	PB.2551.5,PB.2551.6
Intron retention	112213	114574	+	jcf7180001217909:111131-116012W	PB.2551.5,PB.2551.9
Intron retention	111883	114574	+	jcf7180001217909:111131-116012W	PB.2551.5,PB.2551.4
Intron retention	111883	114574	+	jcf7180001217909:111131-116012W	PB.2551.5,PB.2551.3
Intron retention	111755	112363	+	jcf7180001217909:111131-116012W	PB.2551.5,PB.2551.10
Intron retention	111883	114574	+	jcf7180001217909:111131-116012W	PB.2551.5,PB.2551.2
Intron retention	114660	114801	+	jcf7180001217909:111131-116012W	PB.2551.8,PB.2551.1/PB.2551.10/PB.2551.6
Intron retention	112420	114801	+	jcf7180001217909:111131-116012W	PB.2551.8,PB.2551.2/PB.2551.3/PB.2551.9
Intron retention	11100	11188	+	jcf7180001217919:9120-13860W	PB.2553.4,PB.2553.3
Alternative 3' splice site	10578	10858	+	jcf7180001217919:9120-13860W	PB.2553.4,PB.2553.5
Exon skipping	22966	23082	+	jcf7180001217942:21508-27886W	PB.2560.1/PB.2560.3,PB.2560.2
Intron retention	24172	25497	+	jcf7180001217942:21508-27886W	PB.2560.3,PB.2560.1/PB.2560.2
Alternative 5' splice site	45330	45351	+	jcf7180001217942:41031-49179W	PB.2562.1,PB.2562.2
Alternative 3' splice site	10817	10797	-	jcf7180001217942:2992-12199C	PB.2559.10/PB.2559.11/PB.2559.13/PB.2559.4/PB.2559.6/PB.2559.7/PB.2559.8/PB.2559.9,PB.2559.2
Alternative 3' splice site	9167	9156	-	jcf7180001217942:2992-12199C	PB.2559.10/PB.2559.13/PB.2559.2/PB.2559.4/PB.2559.7/PB.2559.8/PB.2559.9,PB.2559.11
Intron retention	9514	9167	-	jcf7180001217942:2992-12199C	PB.2559.6,PB.2559.10/PB.2559.13/PB.2559.2/PB.2559.4/PB.2559.7/PB.2559.8/PB.2559.9
Intron retention	9514	9156	-	jcf7180001217942:2992-12199C	PB.2559.6,PB.2559.11
Intron retention	8815	8672	-	jcf7180001217942:2992-12199C	PB.2559.13/PB.2559.8,PB.2559.10/PB.2559.11/PB.2559.2/PB.2559.4/PB.2559.6/PB.2559.7/PB.2559.9
Alternative 3' splice site	8155	8118	-	jcf7180001217942:2992-12199C	PB.2559.4/PB.2559.6/PB.2559.8/PB.2559.9,PB.2559.10/PB.2559.11/PB.2559.13/PB.2559.2/PB.2559.7
Alternative 3' splice site	7437	7417	-	jcf7180001217942:2992-12199C	PB.2559.10,PB.2559.11/PB.2559.13/PB.2559.2/PB.2559.4/PB.2559.6/PB.2559.7/PB.2559.8/PB.2559.9
Alternative 3' splice site	6297	6283	-	jcf7180001217942:2992-12199C	PB.2559.10,PB.2559.2/PB.2559.4/PB.2559.7
Alternative 3' splice site	6297	6292	-	jcf7180001217942:2992-12199C	PB.2559.10,PB.2559.11/PB.2559.13/PB.2559.6/PB.2559.8
Alternative 3' splice site	6292	6283	-	jcf7180001217942:2992-12199C	PB.2559.11/PB.2559.13/PB.2559.6/PB.2559.8,PB.2559.2/PB.2559.4/PB.2559.7
Alternative 3' splice site	5665	5538	-	jcf7180001217942:2992-12199C	PB.2559.10/PB.2559.13/PB.2559.2/PB.2559.4/PB.2559.7/PB.2559.8,PB.2559.11/PB.2559.6
Intron retention	5749	5665	-	jcf7180001217942:2992-12199C	PB.2559.9,PB.2559.13/PB.2559.8
Intron retention	5749	5538	-	jcf7180001217942:2992-12199C	PB.2559.9,PB.2559.11/PB.2559.6
Alternative 3' splice site	5313	5309	-	jcf7180001217942:2992-12199C	PB.2559.10/PB.2559.11/PB.2559.13/PB.2559.2/PB.2559.4/PB.2559.7/PB.2559.8/PB.2559.9,PB.2559.6
Alternative 3' splice site	14433	14404	-	jcf7180001217946:9252-15016C	PB.2564.3/PB.2564.5,PB.2564.2/PB.2564.4
Alternative 3' splice site	11073	11066	-	jcf7180001217946:9252-15016C	PB.2564.2/PB.2564.3,PB.2564.4
Alternative 3' splice site	10696	10580	-	jcf7180001217946:9252-15016C	PB.2564.2/PB.2564.3,PB.2564.4
Intron retention	25078	24676	-	jcf7180001217946:20993-26622C	PB.2565.3,PB.2565.1/PB.2565.2/PB.2565.4
Exon skipping	23825	23638	-	jcf7180001217946:20993-26622C	PB.2565.1/PB.2565.5,PB.2565.2
Intron retention	23934	23520	-	jcf7180001217946:20993-26622C	PB.2565.3/PB.2565.4,PB.2565.1/PB.2565.5
Intron retention	23934	23520	-	jcf7180001217946:20993-26622C	PB.2565.3/PB.2565.4,PB.2565.2
Intron retention	6493	6405	-	jcf7180001217950:4345-8758C	PB.2566.2,PB.2566.1
Intron retention	15228	14992	-	jcf7180001217950:9876-18454C	PB.2567.1,PB.2567.2
Exon skipping	25041	24913	-	jcf7180001217950:19162-25843C	PB.2568.1/PB.2568.3,PB.2568.2
Exon skipping	23417	23341	-	jcf7180001217950:19162-25843C	PB.2568.1,PB.2568.2/PB.2568.3
Intron retention	21678	21384	-	jcf7180001217950:19162-25843C	PB.2568.2,PB.2568.3
Intron retention	21289	20740	-	jcf7180001217950:19162-25843C	PB.2568.1,PB.2568.2
Intron retention	21678	20740	-	jcf7180001217950:19162-25843C	PB.2568.1,PB.2568.3
Exon skipping	30195	30146	-	jcf7180001217950:28371-31689C	PB.2569.1/PB.2569.4/PB.2569.5,PB.2569.2
Alternative 5' splice site	113771	113731	-	jcf7180001217960:109393-119847C	PB.2573.4,PB.2573.1/PB.2573.2/PB.2573.3
Intron retention	112626	112211	-	jcf7180001217960:109393-119847C	PB.2573.2,PB.2573.1/PB.2573.3/PB.2573.4
Intron retention	148064	147904	-	jcf7180001217964:144040-148758C	PB.2576.2,PB.2576.1
Exon skipping	21420	21525	+	jcf7180001217965:16181-34154W	PB.2579.2/PB.2579.3,PB.2579.10/PB.2579.5/PB.2579.7/PB.2579.9
Alternative 3' splice site	24637	24640	+	jcf7180001217965:16181-34154W	PB.2579.2/PB.2579.3/PB.2579.4/PB.2579.9,PB.2579.5
Alternative 3' splice site	85795	85835	+	jcf7180001217965:79239-90233W	PB.2582.4,PB.2582.1/PB.2582.2/PB.2582.3
Alternative 3' splice site	87743	88452	+	jcf7180001217965:79239-90233W	PB.2582.3,PB.2582.2/PB.2582.4
Intron retention	87685	88452	+	jcf7180001217965:79239-90233W	PB.2582.1,PB.2582.2/PB.2582.4
Intron retention	87685	87743	+	jcf7180001217965:79239-90233W	PB.2582.1,PB.2582.3
Intron retention	28975	27838	-	jcf7180001217965:26105-34466C	PB.2580.3,PB.2580.1/PB.2580.4
Intron retention	28975	27147	-	jcf7180001217965:26105-34466C	PB.2580.2,PB.2580.1
Alternative 3' splice site	7858	7874	+	jcf7180001217969:6334-10326W	PB.2584.2,PB.2584.1
Exon skipping	97486	97568	+	jcf7180001217970:94914-104079W	PB.2587.1/PB.2587.4/PB.2587.6,PB.2587.2
Alternative 3' splice site	100945	100966	+	jcf7180001217970:94914-104079W	PB.2587.4,PB.2587.1/PB.2587.7
Intron retention	100833	100966	+	jcf7180001217970:94914-104079W	PB.2587.2,PB.2587.1/PB.2587.7
Intron retention	100833	100945	+	jcf7180001217970:94914-104079W	PB.2587.2,PB.2587.4
Exon skipping	110395	110443	+	jcf7180001217970:109839-115018W	PB.2588.3,PB.2588.2
Intron retention	125857	126418	+	jcf7180001217970:123117-135796W	PB.2589.6,PB.2589.3
Alternative 3' splice site	125769	125803	+	jcf7180001217970:123117-135796W	PB.2589.6,PB.2589.4
Intron retention	125857	126733	+	jcf7180001217970:123117-135796W	PB.2589.1,PB.2589.3
Intron retention	126539	126733	+	jcf7180001217970:123117-135796W	PB.2589.1,PB.2589.6
Intron retention	126914	127194	+	jcf7180001217970:123117-135796W	PB.2589.2,PB.2589.1
Intron retention	125857	127194	+	jcf7180001217970:123117-135796W	PB.2589.2,PB.2589.3
Intron retention	126539	127194	+	jcf7180001217970:123117-135796W	PB.2589.2,PB.2589.6
Alternative 5' splice site	161547	161702	+	jcf7180001217970:157634-163922W	PB.2591.1,PB.2591.3
Exon skipping	37393	37199	-	jcf7180001217991:17554-37854C	PB.2593.1/PB.2593.4,PB.2593.3
Intron retention	24785	23855	-	jcf7180001217996:16846-26513C	PB.2596.2,PB.2596.1/PB.2596.10/PB.2596.3/PB.2596.7/PB.2596.9
Intron retention	22269	21363	-	jcf7180001217996:16846-26513C	PB.2596.3,PB.2596.1/PB.2596.7
[truncated: 18,815 more rows]
