# Supplementary material for: Transcriptome profiling based on Illumina- and SMRT-based RNA-seq reveals circadian regulation of key pathways in flower bud development in walnut
Source: PLoS One. 2021 Nov 18;16(11):e0260017. doi: 10.1371/journal.pone.0260017 (PMC8601540; doi:10.1371/journal.pone.0260017)
Supplement: S7 Table — (XLSX) [file pone.0260017.s007.xlsx]

## Sheet: Table S7
Table S7. AS events and lncRNAs coupled with expressed circadian genes.
Gene_id	LncRNA_name	AS_event	Event_start	Event_end	Strand	Transcript_id
WALNUT_00021104-RA	LncRNA.18027.1	Exon skipping	61914	62006	+	PB.18029.1,PB.18029.2
		Intron retention	62006	62109	+	PB.18029.5,PB.18029.2
		Alternative 3' splice site	62109	62226	+	PB.18029.1,PB.18029.3/PB.18029.4/PB.18029.6/PB.18029.7
		Alternative 3' splice site	61914	62109	+	PB.18029.5,PB.18029.1
		Alternative 3' splice site	61914	62226	+	PB.18029.5,PB.18029.3/PB.18029.4/PB.18029.6/PB.18029.7
		Alternative 5' splice site	64183	64254	+	PB.18029.7,PB.18029.1/PB.18029.2/PB.18029.4/PB.18029.5/PB.18029.6
WALNUT_00014989-RA	#N/A	Exon skipping	116744	116769	+	PB.5554.3/PB.5554.5/PB.5554.8/PB.5554.9,PB.5554.10/PB.5554.7
		Intron retention	116769	116992	+	PB.5554.1/PB.5554.11/PB.5554.2/PB.5554.4,PB.5554.10/PB.5554.7
		Alternative 3' splice site	116744	116992	+	PB.5554.1/PB.5554.11/PB.5554.2/PB.5554.4,PB.5554.3/PB.5554.5/PB.5554.8/PB.5554.9
		Alternative 3' splice site	117267	117306	+	PB.5554.1/PB.5554.7/PB.5554.9,PB.5554.10/PB.5554.11/PB.5554.2/PB.5554.3/PB.5554.4/PB.5554.5/PB.5554.8
		Exon skipping	125859	126057	+	PB.5554.7/PB.5554.8,PB.5554.2
		Exon skipping	123276	126057	+	PB.5554.1/PB.5554.10/PB.5554.11/PB.5554.3/PB.5554.4/PB.5554.5/PB.5554.9,PB.5554.2
		Exon skipping	123276	123371	+	PB.5554.1/PB.5554.10/PB.5554.11/PB.5554.3/PB.5554.4/PB.5554.5/PB.5554.9,PB.5554.7/PB.5554.8
		Alternative 3' splice site	126945	126964	+	PB.5554.11,PB.5554.1/PB.5554.10/PB.5554.12/PB.5554.2/PB.5554.3/PB.5554.4/PB.5554.7/PB.5554.8/PB.5554.9
		Intron retention	128418	128537	+	PB.5554.5,PB.5554.2
WALNUT_00008415-RA	#N/A	Intron retention	890449	891514	+	PB.10759.1,PB.10759.2
		Intron retention	892184	892312	+	PB.10759.2,PB.10759.4/PB.10759.6
		Intron retention	892184	892312	+	PB.10759.5,PB.10759.1
		Alternative 3' splice site	897055	897088	+	PB.10759.4,PB.10759.2/PB.10759.6
		Intron retention	897605	897933	+	PB.10759.2,PB.10759.4/PB.10759.6
WALNUT_00003099-RA	LncRNA.16269.3	Intron retention	795113	795025	-	PB.16272.2,PB.16272.1/PB.16272.3
		Intron retention	794628	793959	-	PB.16272.2,PB.16272.1/PB.16272.3
WALNUT_00006554-RA	#N/A	Intron retention	1414411	1414699	+	PB.11250.4,PB.11250.1/PB.11250.2/PB.11250.3/PB.11250.5/PB.11250.6
		Intron retention	1414411	1415755	+	PB.11250.7,PB.11250.5
WALNUT_00012557-RA	LncRNA.18728.3	Intron retention	189481	189584	+	PB.18724.5,PB.18724.1/PB.18724.2/PB.18724.3/PB.18724.4
		Alternative 3' splice site	191483	191492	+	PB.18724.1,PB.18724.2/PB.18724.3/PB.18724.4/PB.18724.5/PB.18724.6
		Intron retention	197806	198090	+	PB.18724.4,PB.18724.1/PB.18724.2/PB.18724.3/PB.18724.5/PB.18724.6/PB.18724.7/PB.18724.8
		Intron retention	197155	199007	+	PB.18724.9,PB.18724.6
WALNUT_00016144-RA	#N/A	Exon skipping	78865	78840	-	PB.6053.10,PB.6053.4/PB.6053.5
WALNUT_00021264-RA	#N/A	Intron retention	78840	78617	-	PB.6053.1/PB.6053.3/PB.6053.8,PB.6053.4/PB.6053.5
		Alternative 3' splice site	78865	78617	-	PB.6053.1/PB.6053.3/PB.6053.8,PB.6053.10
		Intron retention	79257	78617	-	PB.6053.9,PB.6053.5
		Intron retention	78191	77921	-	PB.6053.1/PB.6053.10/PB.6053.4/PB.6053.9,PB.6053.3/PB.6053.5
		Exon skipping	77921	77860	-	PB.6053.8,PB.6053.3/PB.6053.5
		Alternative 5' splice site	78191	77860	-	PB.6053.8,PB.6053.1/PB.6053.10/PB.6053.4/PB.6053.9
		Intron retention	71684	71597	-	PB.6053.1/PB.6053.10/PB.6053.3/PB.6053.4/PB.6053.5/PB.6053.8,PB.6053.9
